# Supplementary material for: Different gastric microbiota compositions in two human populations with high and low gastric cancer risk in Colombia
Source: Sci Rep. 2016 Jan 5;6:18594. doi: 10.1038/srep18594 (PMC4700446; doi:10.1038/srep18594)
Supplement: Supplementary Dataset 1 [file srep18594-s2.xls]

## Sheet: Title page
Different gastric microbiota compositions in two human populations with high and low gastric cancer risk in Colombia
Ines Yang, Sabrina Woltemate, M. Blanca Piazuelo, Luis E. Bravo, Maria Clara Yepez, Judith Romero-Gallo, Alberto G. Delgado, Keith T. Wilson, Richard M. Peek, Jr., Pelayo Correa, Christine Josenhans, James G. Fox, Sebastian Suerbaum
Supplemtary Datasets S1-S8

## Sheet: Supplementary Dataset S1
Supplementary Dataset S1: Abundance of each OTU by sample, full dataset.
			Tumaco																					Túquerres
	Classification		MT5101	MT5105	MT5106	MT5107	MT5111	MT5113	MT5114	MT5116	MT5117	MT5119	MT5120	MT5124	MT5126	MT5131	MT5135	MT5136	MT5139	MT5155	MT5174	MT5176		MT2102	MT2106	MT2108	MT2109	MT2112	MT2113	MT2114	MT2115	MT2118	MT2120	MT2122	MT2124	MT2127	MT2129	MT2130	MT2131	MT2133	MT2136	MT2156	MT2160
Number of sequences in sample			14689	11622	26166	16859	17384	24512	18453	12657	12611	12430	10396	11812	14226	28022	9118	26822	10963	13932	6960	11736		14843	21275	25812	20020	31500	8854	12991	16797	32147	9755	14651	11983	14700	12956	13050	14633	15105	10003	18133	17336
[Eubacterium] infirmum	Bacteria, Firmicutes, Clostridia, Clostridiales, Eubacteriaceae, Eubacterium		0	0	0	0	0	0	0	0	0	0	0	0	0	3	0	20	0	0	0	0		0	3	2	0	0	0	0	0	0	0	0	0	0	0	0	0	0	0	0	0
[Eubacterium] nodatum	Bacteria, Firmicutes, Clostridia, Clostridiales, Eubacteriaceae, Eubacterium		0	0	0	0	0	0	0	0	0	0	6	3	0	0	0	0	0	0	1	0		0	0	0	0	0	3	0	0	0	0	0	0	0	0	0	0	0	3	0	0
Abiotrophia defectiva	Bacteria, Firmicutes, Bacilli, Lactobacillales, Aerococcaceae, Abiotrophia		0	0	0	0	0	0	0	0	0	0	0	0	0	0	0	0	0	0	1	0		0	0	0	1	0	0	0	0	0	0	0	0	0	0	0	0	0	0	0	0
Actinomyces cardiffensis	Bacteria, "Actinobacteria", Actinobacteria, Actinomycetales, Actinomycetaceae, Actinomyces		0	0	0	0	0	7	1	0	0	0	0	0	0	0	0	0	0	0	0	0		0	0	0	0	0	0	0	0	0	0	0	0	0	0	0	0	0	0	0	0
Actinomyces gerencseriae	Bacteria, "Actinobacteria", Actinobacteria, Actinomycetales, Actinomycetaceae, Actinomyces		0	0	0	0	0	0	0	0	0	0	0	0	0	0	0	0	0	0	0	0		0	0	0	0	0	2	0	0	0	0	0	0	0	0	0	0	0	0	0	0
Actinomyces graevenitzii	Bacteria, "Actinobacteria", Actinobacteria, Actinomycetales, Actinomycetaceae, Actinomyces		0	0	0	0	0	0	0	0	0	0	0	0	0	0	0	10	0	0	2	0		0	6	1	1	1	0	1	0	0	0	0	0	0	0	0	0	0	0	0	0
Actinomyces israelii	Bacteria, "Actinobacteria", Actinobacteria, Actinomycetales, Actinomycetaceae, Actinomyces		0	0	0	0	0	0	0	0	0	0	0	0	0	0	0	0	1	0	0	0		0	0	0	0	0	0	0	0	2	0	0	0	0	0	0	0	0	0	0	0
Actinomyces lingnae	Bacteria, "Actinobacteria", Actinobacteria, Actinomycetales, Actinomycetaceae, Actinomyces		0	0	0	0	0	0	0	0	0	0	0	0	0	1	0	0	0	0	15	0		0	7	2	0	2	0	3	0	0	0	0	0	0	0	0	0	0	0	0	0
Actinomyces massiliensis	Bacteria, "Actinobacteria", Actinobacteria, Actinomycetales, Actinomycetaceae, Actinomyces		0	0	0	0	0	0	0	0	0	0	0	0	0	0	0	1	0	0	0	0		0	0	0	0	0	4	0	0	0	0	0	0	0	0	0	0	0	0	0	0
Actinomyces meyeri	Bacteria, "Actinobacteria", Actinobacteria, Actinomycetales, Actinomycetaceae, Actinomyces		0	0	0	0	0	16	0	0	0	0	0	0	0	0	0	0	0	0	0	0		0	107	0	0	1	0	0	0	13	0	0	0	0	0	0	0	0	0	0	0
Actinomyces odontolyticus	Bacteria, "Actinobacteria", Actinobacteria, Actinomycetales, Actinomycetaceae, Actinomyces		0	1	0	0	0	38	3	2	0	0	4	1	0	34	0	35	0	0	104	0		0	371	11	4	0	6	18	0	6	0	0	0	0	0	0	0	0	2	0	1
Actinomyces oris	Bacteria, "Actinobacteria", Actinobacteria, Actinomycetales, Actinomycetaceae, Actinomyces		0	0	0	0	0	0	0	0	0	0	0	0	0	0	0	0	0	0	0	0		0	7	0	0	0	1	0	0	0	0	0	0	0	0	0	0	1	3	0	0
Anaeroglobus geminatus	Bacteria, Firmicutes, Negativicutes, Selenomonadales, Veillonellaceae, Anaeroglobus		0	0	0	0	0	0	0	0	0	0	1	0	0	0	0	0	0	0	0	0		0	0	0	0	0	0	2	0	0	0	0	0	0	0	0	0	0	0	0	0
Aquabacterium parvum	Bacteria, "Proteobacteria", Betaproteobacteria, Burkholderiales, Burkholderiales incertae sedis, Aquabacterium		0	0	0	0	0	0	0	0	0	0	0	0	0	0	0	0	0	1	0	0		0	3	0	0	14	0	0	0	2	0	0	0	0	0	0	0	0	0	0	0
Atopobium parvulum	Bacteria, "Actinobacteria", Actinobacteria, Coriobacteriales, Coriobacteriaceae, Atopobium		0	2	0	0	0	15	0	17	1	4	8	4	0	13	0	14	0	0	46	0		1	239	8	0	0	0	27	0	3	5	1	0	0	0	0	1	2	10	0	0
Atopobium rimae	Bacteria, "Actinobacteria", Actinobacteria, Coriobacteriales, Coriobacteriaceae, Atopobium		0	0	0	0	0	0	0	0	0	0	4	2	0	0	0	0	0	0	1	0		0	0	0	0	0	2	1	0	0	0	0	0	0	0	1	0	0	0	0	0
Bacillus pumilus	Bacteria, Firmicutes, Bacilli, Bacillales, Bacillaceae 1, Bacillus		0	0	0	0	0	0	0	0	0	0	0	0	1	0	0	0	0	0	0	0		0	0	0	0	0	0	0	0	0	0	0	0	0	0	0	0	0	0	0	0
Bdellovibrio bacteriovorus	Bacteria, "Proteobacteria", Deltaproteobacteria, Bdellovibrionales, Bdellovibrionaceae, Bdellovibrio		0	0	0	0	0	0	0	0	0	0	0	0	0	0	0	0	0	0	0	0		0	0	0	0	0	0	0	0	0	0	0	0	0	0	0	0	0	1	0	0
Bosea thiooxidans	Bacteria, "Proteobacteria", Alphaproteobacteria, Rhizobiales, Bradyrhizobiaceae, Bosea		0	0	0	0	0	0	0	0	0	0	0	0	0	0	0	0	0	0	0	0		0	0	0	0	0	0	0	0	1	0	0	0	0	0	0	0	0	0	0	0
Bulleidia extructa	Bacteria, Firmicutes, Erysipelotrichia, Erysipelotrichales, Erysipelotrichaceae, Bulleidia		0	0	0	0	0	0	0	0	0	1	0	1	0	0	0	0	0	0	3	0		0	0	0	0	0	0	3	0	0	0	0	0	0	0	0	0	0	6	0	0
Campylobacter concisus	Bacteria, "Proteobacteria", Epsilonproteobacteria, Campylobacterales, Campylobacteraceae, Campylobacter		0	0	0	0	0	0	0	0	0	0	0	0	0	0	0	1	0	0	0	0		0	0	1	0	0	0	0	0	1	0	0	0	0	0	0	0	0	0	0	0
Campylobacter curvus	Bacteria, "Proteobacteria", Epsilonproteobacteria, Campylobacterales, Campylobacteraceae, Campylobacter		0	0	0	0	0	0	0	0	0	0	0	0	0	0	0	2	0	0	0	0		0	0	0	0	0	0	0	0	0	0	0	0	0	0	0	0	0	0	0	0
Campylobacter gracilis	Bacteria, "Proteobacteria", Epsilonproteobacteria, Campylobacterales, Campylobacteraceae, Campylobacter		0	1	0	0	0	0	0	0	0	0	0	0	0	0	0	1	0	0	0	0		0	0	0	0	0	3	0	0	4	0	0	0	0	0	0	0	0	4	0	0
Campylobacter rectus	Bacteria, "Proteobacteria", Epsilonproteobacteria, Campylobacterales, Campylobacteraceae, Campylobacter		0	0	0	0	0	0	0	0	0	1	0	0	0	0	0	2	0	0	5	0		0	0	0	0	0	0	0	0	0	0	0	0	0	0	0	0	0	0	0	0
Campylobacter showae	Bacteria, "Proteobacteria", Epsilonproteobacteria, Campylobacterales, Campylobacteraceae, Campylobacter		0	0	0	0	0	0	0	0	0	0	2	0	0	0	0	0	0	0	0	0		0	0	2	0	0	0	0	0	0	0	0	0	0	0	0	0	0	0	0	0
Capnocytophaga gingivalis	Bacteria, "Bacteroidetes", Flavobacteria, "Flavobacteriales", Flavobacteriaceae, Capnocytophaga		0	0	0	0	0	0	3	1	0	0	0	0	0	0	0	2	0	0	32	0		0	0	1	0	0	0	0	0	4	0	0	0	0	0	0	0	0	0	0	0
Capnocytophaga granulosa	Bacteria, "Bacteroidetes", Flavobacteria, "Flavobacteriales", Flavobacteriaceae, Capnocytophaga		0	0	0	0	0	0	0	0	0	0	0	0	0	0	0	0	0	0	4	0		0	0	0	0	0	0	0	0	0	0	0	0	0	0	0	0	0	0	0	0
Capnocytophaga leadbetteri	Bacteria, "Bacteroidetes", Flavobacteria, "Flavobacteriales", Flavobacteriaceae, Capnocytophaga		0	0	0	0	0	0	4	0	0	0	0	0	0	0	0	14	0	0	29	0		0	0	5	0	0	0	1	0	0	0	0	0	0	0	0	0	0	4	0	0
Capnocytophaga ochracea	Bacteria, "Bacteroidetes", Flavobacteria, "Flavobacteriales", Flavobacteriaceae, Capnocytophaga		0	0	0	0	0	0	0	0	0	1	0	0	0	0	0	0	0	0	8	0		0	0	2	0	0	0	0	0	10	0	0	0	0	0	0	0	0	6	0	0
Capnocytophaga sputigena	Bacteria, "Bacteroidetes", Flavobacteria, "Flavobacteriales", Flavobacteriaceae, Capnocytophaga		0	0	0	0	0	27	0	0	0	0	0	0	0	0	0	12	0	0	3	0		0	0	1	0	0	0	0	0	0	0	0	0	0	0	0	0	0	3	0	0
Catonella morbi	Bacteria, Firmicutes, Clostridia, Clostridiales, Lachnospiraceae, Catonella		0	0	0	0	0	0	0	0	0	0	0	0	0	0	0	22	0	0	6	0		0	4	0	0	0	0	0	0	0	0	0	0	0	0	0	0	0	2	0	0
Chryseobacterium kwangyangense	Bacteria, "Bacteroidetes", Flavobacteria, "Flavobacteriales", Flavobacteriaceae, Chryseobacterium		0	0	0	4	0	0	0	0	0	0	0	0	0	0	0	0	0	0	0	0		0	0	0	0	0	0	0	0	0	0	0	0	0	0	0	0	0	0	0	0
Cloacibacterium normanense	Bacteria, "Bacteroidetes", Flavobacteria, "Flavobacteriales", Flavobacteriaceae, Cloacibacterium		0	0	0	0	0	0	0	0	0	0	0	0	0	0	0	0	0	0	0	0		0	0	0	0	0	0	0	0	3	0	0	0	0	0	0	0	0	0	0	0
Clostridium maritimum	Bacteria, Firmicutes, Clostridia, Clostridiales, Peptostreptococcaceae, Clostridium XI		0	0	0	0	0	0	0	0	0	0	0	0	0	0	0	0	0	0	0	0		0	0	0	0	0	0	0	0	0	0	0	0	0	0	0	0	1	0	0	0
Comamonas odontotermitis	Bacteria, "Proteobacteria", Betaproteobacteria, Burkholderiales, Comamonadaceae, Comamonas		0	0	0	0	0	0	0	0	0	0	0	0	0	0	0	0	0	0	0	0		0	0	0	0	1	0	0	0	0	0	0	0	0	0	0	0	0	0	0	0
Corynebacterium durum	Bacteria, "Actinobacteria", Actinobacteria, Actinomycetales, Corynebacteriaceae, Corynebacterium		0	0	0	0	0	0	0	0	0	0	0	0	0	1	0	1	0	0	1	0		0	0	0	0	0	0	0	0	0	0	0	0	0	0	0	0	0	0	0	0
Corynebacterium matruchotii	Bacteria, "Actinobacteria", Actinobacteria, Actinomycetales, Corynebacteriaceae, Corynebacterium		0	0	0	0	0	0	0	0	0	0	0	0	0	0	0	0	0	0	0	0		0	0	0	0	0	0	1	0	0	0	0	0	0	0	0	0	0	0	0	0
Corynebacterium propinquum	Bacteria, "Actinobacteria", Actinobacteria, Actinomycetales, Corynebacteriaceae, Corynebacterium		0	0	0	0	0	0	0	0	0	0	0	0	0	0	0	0	0	0	0	0		0	0	0	0	0	0	0	0	1	0	0	0	0	0	0	0	0	0	0	0
Cryptobacterium curtum	Bacteria, "Actinobacteria", Actinobacteria, Coriobacteriales, Coriobacteriaceae, Cryptobacterium		0	0	0	0	0	0	0	0	0	0	10	0	0	0	0	0	0	0	0	0		0	21	0	0	0	0	0	0	0	0	0	0	0	0	0	0	0	0	0	0
Dialister invisus	Bacteria, Firmicutes, Negativicutes, Selenomonadales, Veillonellaceae, Dialister		0	0	0	0	0	0	0	0	0	0	0	0	0	0	0	2	0	0	0	0		0	0	1	0	0	0	3	0	0	0	0	0	0	0	0	0	0	0	0	0
Dialister pneumosintes	Bacteria, Firmicutes, Negativicutes, Selenomonadales, Veillonellaceae, Dialister		0	0	0	0	0	0	0	0	0	0	0	1	0	0	0	7	0	0	0	0		0	19	0	0	0	0	0	0	0	0	0	0	0	0	0	0	0	0	1	0
Escherichia coli	Bacteria, "Proteobacteria", Gammaproteobacteria, "Enterobacteriales", Enterobacteriaceae, Escherichia/Shigella		0	0	0	0	0	0	0	0	0	0	0	0	0	0	0	0	0	0	0	0		0	0	0	0	0	1	0	0	0	0	0	0	0	0	0	0	0	0	0	0
Eubacterium brachy	Bacteria, Firmicutes, Clostridia, Clostridiales, Eubacteriaceae, Eubacterium		0	0	0	0	0	0	0	0	0	0	0	0	0	0	0	2	0	0	3	0		0	6	0	0	0	0	0	0	3	0	0	0	0	0	0	0	0	0	0	0
Filifactor alocis	Bacteria, Firmicutes, Clostridia, Clostridiales, Peptostreptococcaceae, Filifactor		0	0	0	0	0	0	0	0	0	0	0	0	0	0	0	3	0	0	2	0		0	0	4	2	0	0	0	0	0	0	0	0	0	0	1	0	0	0	0	0
Finegoldia magna	Bacteria, Firmicutes, Clostridia, Clostridiales, Clostridiales, Incertae Sedis XI, Finegoldia		0	2	0	0	0	0	0	0	0	0	0	0	0	0	0	0	0	0	0	0		0	0	0	0	0	0	0	0	0	0	0	0	0	0	0	0	0	0	0	0
Fusobacterium necrophorum	Bacteria, "Fusobacteria", "Fusobacteria", "Fusobacteriales", "Fusobacteriaceae", Fusobacterium		0	0	0	0	0	0	0	0	0	0	0	0	0	0	0	0	0	0	0	0		0	0	0	0	0	0	0	0	0	0	0	0	0	0	1	0	0	0	0	0
Fusobacterium nucleatum	Bacteria, "Fusobacteria", "Fusobacteria", "Fusobacteriales", "Fusobacteriaceae", Fusobacterium		1	0	0	0	0	2	18	2	0	3	20	46	0	1	0	20	0	0	6	0		2	8	10	13	0	1	8	0	46	0	0	0	0	0	9	0	0	1	0	0
Fusobacterium periodonticum	Bacteria, "Fusobacteria", "Fusobacteria", "Fusobacteriales", "Fusobacteriaceae", Fusobacterium		0	0	0	0	0	2	2	0	0	0	0	0	0	0	0	1	0	0	2	0		0	0	1	1	0	0	0	0	0	0	0	0	0	0	0	0	0	0	0	0
Gemella haemolysans	Bacteria, Firmicutes, Bacilli, Bacillales, Bacillales, Incertae Sedis XI, Gemella		1	12	0	4	1	100	2	35	4	3	54	0	0	137	0	126	0	0	34	0		43	40	6	0	12	68	8	15	9	11	5	1	4	4	3	8	0	316	1	4
Gemella morbillorum	Bacteria, Firmicutes, Bacilli, Bacillales, Bacillales, Incertae Sedis XI, Gemella		0	5	0	0	0	37	2	2	0	2	5	6	0	4	0	9	0	0	31	0		0	21	17	0	0	0	9	0	4	8	1	0	0	7	6	4	0	3	0	0
Gemella palaticanis	Bacteria, Firmicutes, Bacilli, Bacillales, Bacillales, Incertae Sedis XI, Gemella		0	0	0	0	0	0	0	0	0	0	0	0	0	0	0	0	0	0	1	0		0	0	0	0	0	0	0	0	0	0	0	0	0	0	0	0	0	0	0	0
Gemella sanguinis	Bacteria, Firmicutes, Bacilli, Bacillales, Bacillales, Incertae Sedis XI, Gemella		0	5	0	0	0	0	6	0	1	6	4	3	0	100	0	5	21	0	129	0		5	22	3	0	2	4	22	2	7	13	5	1	3	16	4	1	2	2	0	1
Geobacillus thermantarcticus	Bacteria, Firmicutes, Bacilli, Bacillales, Bacillaceae 1, Geobacillus		0	0	0	0	1	0	0	0	0	0	0	0	0	0	0	0	0	0	0	0		0	0	0	0	0	0	0	0	0	0	0	0	0	0	0	0	0	0	0	0
Granulicatella adiacens	Bacteria, Firmicutes, Bacilli, Lactobacillales, Carnobacteriaceae, Granulicatella		0	1	0	0	1	0	0	0	0	1	2	0	0	0	0	25	0	0	19	0		1	15	0	0	1	1	5	0	1	0	0	0	1	2	0	0	0	0	0	0
Granulicatella elegans	Bacteria, Firmicutes, Bacilli, Lactobacillales, Carnobacteriaceae, Granulicatella		0	1	0	0	3	29	0	0	0	1	0	0	0	49	0	128	0	0	0	0		3	26	3	0	3	2	4	0	0	5	0	0	0	6	2	2	0	37	0	0
Granulicatella para-adiacens	Bacteria, Firmicutes, Bacilli, Lactobacillales, Carnobacteriaceae, Granulicatella		0	1	0	1	0	0	0	0	0	0	0	0	0	0	0	0	0	0	0	0		0	3	0	0	0	0	1	0	1	0	0	0	0	0	0	0	0	0	0	0
Helicobacter cetorum	Bacteria, "Proteobacteria", Epsilonproteobacteria, Campylobacterales, Helicobacteraceae, Helicobacter		0	0	0	0	0	0	0	0	0	0	0	0	0	0	0	0	0	0	0	0		0	0	0	0	1	0	0	0	0	0	0	0	0	0	0	0	0	0	0	0
Helicobacter macacae	Bacteria, "Proteobacteria", Epsilonproteobacteria, Campylobacterales, Helicobacteraceae, Helicobacter		0	0	0	0	0	0	0	0	0	0	0	0	0	0	0	0	1	0	0	0		0	0	0	0	0	0	0	0	0	0	0	0	0	0	0	0	0	0	0	0
Helicobacter muridarum	Bacteria, "Proteobacteria", Epsilonproteobacteria, Campylobacterales, Helicobacteraceae, Helicobacter		0	0	0	0	0	0	0	1	0	0	0	0	0	0	0	0	0	0	0	0		0	0	0	0	0	0	0	0	0	0	0	0	0	0	0	0	0	0	0	0
Helicobacter pylori	Bacteria, "Proteobacteria", Epsilonproteobacteria, Campylobacterales, Helicobacteraceae, Helicobacter		14322	9861	7629	15225	16596	20252	16316	9985	12034	11591	7193	10740	12424	23067	8798	20580	9957	12519	1	11123		13522	9112	23500	17583	29960	45	8965	16052	30464	8512	14049	9013	13829	11921	11832	13902	14438	5628	17265	15587
Helicobacter suis	Bacteria, "Proteobacteria", Epsilonproteobacteria, Campylobacterales, Helicobacteraceae, Helicobacter		1	0	0	0	1	0	0	0	0	0	0	0	0	0	0	0	1	0	0	0		0	0	0	0	0	0	0	0	1	0	0	0	0	0	0	0	0	0	0	0
Hyphomicrobium denitrificans	Bacteria, "Proteobacteria", Alphaproteobacteria, Rhizobiales, Hyphomicrobiaceae, Hyphomicrobium		0	0	0	0	0	0	0	0	0	0	0	0	0	0	2	0	0	0	0	0		0	0	0	0	0	0	0	0	0	0	0	0	0	0	0	0	0	0	0	0
Kingella denitrificans	Bacteria, "Proteobacteria", Betaproteobacteria, Neisseriales, Neisseriaceae, Kingella		0	0	0	0	0	0	0	0	0	0	0	0	0	0	0	0	0	0	0	0		0	0	0	0	0	0	0	0	1	0	0	0	0	0	0	0	0	0	0	0
Kingella oralis	Bacteria, "Proteobacteria", Betaproteobacteria, Neisseriales, Neisseriaceae, Kingella		0	0	0	0	0	0	0	0	0	0	0	0	0	0	0	0	0	0	5	0		0	0	0	0	0	0	0	0	0	0	0	0	1	0	0	0	0	0	0	0
Lactobacillus frumenti	Bacteria, Firmicutes, Bacilli, Lactobacillales, Lactobacillaceae, Lactobacillus		0	0	0	0	0	0	0	0	0	0	0	0	0	0	0	0	0	0	0	0		0	0	0	0	0	1	0	0	0	0	0	0	0	0	0	0	0	0	0	0
Lactobacillus gasseri	Bacteria, Firmicutes, Bacilli, Lactobacillales, Lactobacillaceae, Lactobacillus		0	0	0	0	0	0	0	0	0	0	6	0	0	0	0	0	0	0	0	0		0	0	0	0	8	0	0	0	0	0	0	0	0	0	0	0	0	0	0	0
Lactobacillus iners	Bacteria, Firmicutes, Bacilli, Lactobacillales, Lactobacillaceae, Lactobacillus		0	0	0	0	0	0	0	0	0	0	0	0	0	0	0	2	0	0	2	0		0	0	0	0	0	0	0	0	0	0	0	0	0	0	0	0	0	0	0	0
Lactobacillus reuteri	Bacteria, Firmicutes, Bacilli, Lactobacillales, Lactobacillaceae, Lactobacillus		0	0	0	0	0	0	0	3	0	0	0	0	0	0	0	0	0	0	0	0		0	0	0	0	0	0	0	0	0	0	0	0	0	0	0	0	0	0	0	0
Lactococcus lactis	Bacteria, Firmicutes, Bacilli, Lactobacillales, Streptococcaceae, Lactococcus		0	0	0	0	0	0	0	0	0	0	1	1	0	0	0	0	0	0	0	0		0	0	0	0	0	0	0	0	0	0	0	0	0	0	0	0	0	0	0	0
Legionella nautarum	Bacteria, "Proteobacteria", Gammaproteobacteria, Legionellales, Legionellaceae, Legionella		0	0	0	0	0	0	0	0	0	0	0	0	0	0	0	0	0	0	0	1		0	0	0	0	0	0	0	0	0	0	0	0	0	0	0	0	0	0	0	0
Leptotrichia buccalis	Bacteria, "Fusobacteria", "Fusobacteria", "Fusobacteriales", "Leptotrichiaceae", Leptotrichia		0	0	0	0	0	0	0	0	0	0	0	0	0	7	0	32	0	0	0	0		0	0	2	0	0	9	0	0	0	0	0	0	0	0	0	0	0	1	0	0
Leptotrichia goodfellowii	Bacteria, "Fusobacteria", "Fusobacteria", "Fusobacteriales", "Leptotrichiaceae", Leptotrichia		0	0	0	0	0	0	0	0	0	0	0	0	0	0	0	1	0	0	0	0		0	0	0	0	0	0	0	0	0	0	0	0	0	0	0	0	0	0	0	0
Leptotrichia hofstadii	Bacteria, "Fusobacteria", "Fusobacteria", "Fusobacteriales", "Leptotrichiaceae", Leptotrichia		0	0	0	0	0	0	0	0	0	0	0	0	0	14	0	2	0	0	0	0		0	0	0	0	0	0	0	0	0	0	0	0	0	0	0	0	0	0	0	0
Leptotrichia shahii	Bacteria, "Fusobacteria", "Fusobacteria", "Fusobacteriales", "Leptotrichiaceae", Leptotrichia		0	0	0	0	0	10	0	0	0	0	0	0	0	0	0	1	0	0	1	0		0	4	0	0	0	0	0	0	0	0	0	0	0	0	0	0	0	0	0	0
Leptotrichia trevisanii	Bacteria, "Fusobacteria", "Fusobacteria", "Fusobacteriales", "Leptotrichiaceae", Leptotrichia		0	0	0	0	0	0	0	0	0	0	0	0	0	0	0	4	0	0	0	0		0	0	6	0	0	0	0	0	0	0	0	0	0	0	0	0	0	0	0	0
Leptotrichia wadei	Bacteria, "Fusobacteria", "Fusobacteria", "Fusobacteriales", "Leptotrichiaceae", Leptotrichia		0	0	0	0	0	0	0	0	0	0	0	0	0	0	0	43	0	0	0	0		0	177	11	0	1	3	0	0	7	0	0	0	0	0	0	0	0	0	0	0
Megasphaera micronuciformis	Bacteria, Firmicutes, Negativicutes, Selenomonadales, Veillonellaceae, Megasphaera		0	0	0	0	0	16	3	60	0	3	10	11	0	30	0	31	4	0	89	0		0	315	5	10	1	4	11	0	6	0	3	1	5	0	5	0	2	32	0	2
Mobiluncus curtisii	Bacteria, "Actinobacteria", Actinobacteria, Actinomycetales, Actinomycetaceae, Mobiluncus		0	0	0	0	0	0	0	0	0	0	0	0	0	0	0	0	0	0	0	0		0	0	1	0	0	0	0	0	0	0	0	0	0	0	0	0	0	0	0	0
Mogibacterium timidum	Bacteria, Firmicutes, Clostridia, Clostridiales, Clostridiales, Incertae Sedis XIII, Mogibacterium		0	0	0	0	0	0	0	0	0	0	3	0	0	0	0	0	0	0	10	0		0	0	0	0	0	3	0	0	0	0	0	0	0	0	0	0	0	0	0	0
Moraxella nonliquefaciens	Bacteria, "Proteobacteria", Gammaproteobacteria, Pseudomonadales, Moraxellaceae, Moraxella		0	0	0	0	0	0	0	0	0	0	0	0	0	1	0	0	0	0	0	0		0	0	0	0	0	0	0	0	0	0	0	0	0	0	0	0	0	0	0	0
Mycoplasma faucium	Bacteria, "Tenericutes", Mollicutes, Mycoplasmatales, Mycoplasmataceae, Mycoplasma		0	0	0	0	0	28	0	0	0	0	4	0	0	0	0	2	0	0	0	0		0	0	1	0	0	0	0	0	0	0	0	0	0	0	0	0	0	0	0	0
Mycoplasma salivarium	Bacteria, "Tenericutes", Mollicutes, Mycoplasmatales, Mycoplasmataceae, Mycoplasma		0	0	0	0	0	0	0	0	0	0	7	0	0	0	0	0	0	0	0	0		0	0	0	0	0	0	0	0	0	0	0	0	0	0	0	0	0	0	0	0
Neisseria flavescens	Bacteria, "Proteobacteria", Betaproteobacteria, Neisseriales, Neisseriaceae, Neisseria		0	0	0	0	0	741	13	0	0	0	0	1	0	14	0	11	0	0	5	0		0	0	3	0	0	0	3	0	6	0	0	0	0	0	2	0	0	0	0	1
Neisseria mucosa	Bacteria, "Proteobacteria", Betaproteobacteria, Neisseriales, Neisseriaceae, Neisseria		0	0	0	0	0	1	1	0	0	0	0	0	0	0	0	295	0	0	0	0		0	0	0	0	0	0	0	0	0	0	0	0	0	0	0	0	0	0	0	0
Neisseria pharyngis	Bacteria, "Proteobacteria", Betaproteobacteria, Neisseriales, Neisseriaceae, Neisseria		0	0	0	0	0	0	0	0	0	0	0	0	0	0	0	0	0	0	1	0		0	0	5	0	0	0	0	0	0	0	0	0	0	0	0	0	0	0	0	0
Neisseria subflava	Bacteria, "Proteobacteria", Betaproteobacteria, Neisseriales, Neisseriaceae, Neisseria		0	0	0	0	0	0	0	0	0	0	0	0	0	0	0	1	0	0	11	0		0	2	1	0	0	0	0	0	0	0	0	0	0	0	0	0	0	0	0	0
Nocardioides plantarum	Bacteria, "Actinobacteria", Actinobacteria, Actinomycetales, Nocardioidaceae, Nocardioides		0	0	0	0	0	0	0	0	0	0	0	1	0	0	0	0	0	0	0	0		0	0	0	0	0	0	0	0	0	0	0	0	0	0	0	0	0	0	0	0
Novosphingobium panipatense	Bacteria, "Proteobacteria", Alphaproteobacteria, Sphingomonadales, Sphingomonadaceae, Novosphingobium		0	0	0	0	0	0	0	0	0	0	0	0	0	0	0	2	0	0	0	0		0	0	0	0	0	0	0	0	0	0	0	0	0	0	0	0	0	0	0	0
Oribacterium sinus	Bacteria, Firmicutes, Clostridia, Clostridiales, Lachnospiraceae, Oribacterium		0	0	0	0	0	3	0	0	0	0	0	0	0	10	0	8	0	0	2	0		0	21	2	0	0	0	0	0	0	0	0	0	0	0	0	0	0	0	0	0
OTU 0	Bacteria, Firmicutes, Bacilli, Bacillales, Staphylococcaceae, Staphylococcus		0	0	1	0	0	0	0	0	0	0	0	0	0	0	0	0	0	0	0	0		0	0	0	0	0	0	0	0	0	0	0	0	0	0	0	0	0	0	0	0
OTU 1	Bacteria, Firmicutes, Clostridia, Clostridiales, Peptococcaceae 1, Peptococcus		0	0	0	0	0	0	0	0	0	0	0	0	0	0	0	1	0	0	0	0		0	0	0	0	0	0	0	0	0	0	0	0	0	0	0	0	0	0	0	0
OTU 10	Bacteria, Firmicutes, Negativicutes, Selenomonadales, Veillonellaceae, Veillonella		0	0	0	0	0	0	0	0	0	0	0	0	0	0	0	1	0	0	0	0		0	0	0	0	0	0	0	0	0	0	0	0	0	0	0	0	0	0	0	0
OTU 100	Bacteria, "Bacteroidetes", Flavobacteria, "Flavobacteriales", Flavobacteriaceae, Cloacibacterium		0	0	0	0	0	0	0	0	0	0	0	0	0	0	0	0	0	0	0	1		0	0	0	0	0	0	0	0	0	0	0	0	0	0	0	0	0	0	0	0
OTU 101	Bacteria, OD1, OD1 genera incertae sedis		0	0	0	0	0	0	0	0	0	0	0	0	0	0	0	0	0	0	0	0		0	0	0	0	0	0	0	0	0	0	0	0	0	0	0	0	0	1	0	0
OTU 102	Bacteria, Firmicutes, Bacilli, Lactobacillales, Carnobacteriaceae, Granulicatella		0	0	0	0	0	0	0	0	0	0	0	0	0	0	0	0	0	0	0	0		0	0	0	0	0	0	0	0	0	0	0	1	0	0	0	0	0	0	0	0
OTU 103	Bacteria, "Fusobacteria", "Fusobacteria", "Fusobacteriales"		0	0	0	0	0	0	0	0	0	0	0	0	0	0	0	0	0	0	0	0		0	0	0	0	0	0	0	0	0	0	0	0	0	0	1	0	0	0	0	0
OTU 104	Bacteria, "Fusobacteria", "Fusobacteria", "Fusobacteriales", "Fusobacteriaceae", Fusobacterium		0	0	0	0	0	0	0	0	0	0	0	0	0	0	0	0	0	0	0	0		0	0	0	0	0	0	0	0	1	0	0	0	0	0	0	0	0	0	0	0
OTU 105	Bacteria, Firmicutes, Clostridia, Clostridiales, Peptostreptococcaceae, Clostridium XI		0	0	0	0	0	0	0	0	0	0	0	0	0	0	0	0	0	0	0	0		0	0	0	0	0	0	0	0	0	0	0	0	0	0	0	0	1	0	0	0
OTU 106	Bacteria, "Proteobacteria", Epsilonproteobacteria, Campylobacterales, Helicobacteraceae		0	0	0	0	0	0	1	0	0	0	0	0	0	0	0	0	0	0	0	0		0	0	0	0	0	0	0	0	0	0	0	0	0	0	0	0	0	0	0	0
OTU 107	Bacteria, "Proteobacteria", Gammaproteobacteria		0	0	0	0	0	0	0	1	0	0	0	0	0	0	0	0	0	0	0	0		0	0	0	0	0	0	0	0	0	0	0	0	0	0	0	0	0	0	0	0
OTU 108	Bacteria, Firmicutes, Bacilli, Lactobacillales		0	0	0	0	0	0	0	0	0	0	0	0	0	0	0	0	0	0	0	0		1	0	0	0	0	0	0	0	0	0	0	0	0	0	0	0	0	0	0	0
OTU 109	Bacteria, "Proteobacteria", Epsilonproteobacteria, Campylobacterales, Helicobacteraceae, Helicobacter		0	0	0	0	0	0	0	0	0	0	0	0	0	0	0	0	0	0	0	0		0	0	0	1	0	0	0	0	0	0	0	0	0	0	0	0	0	0	0	0
OTU 11	Bacteria, "Fusobacteria", "Fusobacteria", "Fusobacteriales"		0	0	0	0	0	0	0	0	0	0	0	0	0	0	0	0	0	0	0	0		0	0	1	0	0	0	0	0	0	0	0	0	0	0	0	0	0	0	0	0
OTU 110	Bacteria, Firmicutes, Negativicutes, Selenomonadales, Veillonellaceae		0	0	0	0	1	0	0	0	0	0	0	0	0	0	0	0	0	0	0	0		0	0	0	0	0	0	0	0	0	0	0	0	0	0	0	0	0	0	0	0
OTU 111	Bacteria, "Fusobacteria", "Fusobacteria", "Fusobacteriales", "Fusobacteriaceae", Fusobacterium		0	0	0	0	0	0	0	0	0	0	0	0	0	0	0	0	0	0	0	0		0	0	0	0	0	1	0	0	0	0	0	0	0	0	0	0	0	0	0	0
OTU 112	Bacteria, Firmicutes, Clostridia, Clostridiales, Lachnospiraceae, Shuttleworthia		0	0	0	0	0	0	0	0	0	0	0	0	0	0	0	0	0	0	1	0		0	0	0	0	0	0	0	0	0	0	0	0	0	0	0	0	0	0	0	0
OTU 113	Bacteria, Firmicutes, Bacilli, Lactobacillales, Streptococcaceae, Streptococcus		0	0	0	0	0	0	0	0	0	0	0	0	0	0	0	0	0	0	0	0		0	0	0	0	0	0	0	0	1	0	0	0	0	0	0	0	0	0	0	0
OTU 114	Bacteria, "Actinobacteria", Actinobacteria, Actinomycetales		0	0	0	0	0	0	0	0	0	0	0	0	0	0	0	0	0	0	0	0		0	0	0	0	0	0	0	0	0	0	0	0	0	0	0	0	0	0	0	1
OTU 115	Bacteria, "Bacteroidetes", "Bacteroidia", "Bacteroidales", "Prevotellaceae", Prevotella		0	0	0	0	0	0	0	0	0	0	0	0	0	0	0	0	0	0	1	0		0	0	0	0	0	0	0	0	0	0	0	0	0	0	0	0	0	0	0	0
OTU 116	Bacteria, "Proteobacteria", Betaproteobacteria, Burkholderiales, Comamonadaceae		0	0	0	0	0	0	0	0	0	0	0	1	0	0	0	0	0	0	0	0		0	0	0	0	0	0	0	0	0	0	0	0	0	0	0	0	0	0	0	0
OTU 117	Bacteria, "Proteobacteria", Gammaproteobacteria, Pseudomonadales, Moraxellaceae, Moraxella		0	0	0	0	0	1	0	0	0	0	0	0	0	0	0	0	0	0	0	0		0	0	0	0	0	0	0	0	0	0	0	0	0	0	0	0	0	0	0	0
OTU 118	Bacteria, "Proteobacteria", Betaproteobacteria, Burkholderiales, Oxalobacteraceae		0	0	0	0	0	0	0	0	0	0	0	0	0	0	0	0	0	0	0	1		0	0	0	0	0	0	0	0	0	0	0	0	0	0	0	0	0	0	0	0
OTU 119	Bacteria, Firmicutes, Bacilli, Bacillales, Staphylococcaceae, Staphylococcus		0	0	0	0	0	0	0	0	0	0	0	0	0	0	0	0	0	0	0	0		0	0	0	0	0	0	0	0	0	0	0	1	0	0	0	0	0	0	0	0
OTU 12	Bacteria, Firmicutes, Bacilli, Lactobacillales, Streptococcaceae, Streptococcus		0	0	0	0	0	0	0	0	0	0	0	0	0	0	0	0	0	0	0	0		0	0	0	0	0	1	0	0	0	0	0	0	0	0	0	0	0	0	0	0
OTU 120	Bacteria, Firmicutes, Negativicutes, Selenomonadales, Veillonellaceae, Megasphaera		0	0	0	0	0	0	0	0	0	1	0	0	0	0	0	0	0	0	0	0		0	0	0	0	0	0	0	0	0	0	0	0	0	0	0	0	0	0	0	0
OTU 121	Bacteria, "Actinobacteria", Actinobacteria, Actinomycetales, Actinomycetaceae, Actinomyces		0	0	0	0	0	0	0	0	0	0	0	0	0	1	0	0	0	0	0	0		0	0	0	0	0	0	0	0	0	0	0	0	0	0	0	0	0	0	0	0
OTU 122	Bacteria, "Proteobacteria", Betaproteobacteria, Burkholderiales, Comamonadaceae, Acidovorax		0	0	0	0	0	0	0	1	0	0	0	0	0	0	0	0	0	0	0	0		0	0	0	0	0	0	0	0	0	0	0	0	0	0	0	0	0	0	0	0
OTU 123	Bacteria, "Proteobacteria", Betaproteobacteria, Neisseriales, Neisseriaceae, Neisseria		0	0	0	0	0	0	0	0	0	0	0	0	0	0	0	0	0	0	0	0		0	0	0	0	0	0	0	0	0	0	0	0	0	0	1	0	0	0	0	0
OTU 124	Bacteria, Firmicutes, Negativicutes, Selenomonadales, Veillonellaceae, Veillonella		0	0	0	0	0	0	0	0	0	0	1	0	0	0	0	0	0	0	0	0		0	0	0	0	0	0	0	0	0	0	0	0	0	0	0	0	0	0	0	0
OTU 125	Bacteria, Firmicutes, Negativicutes, Selenomonadales, Veillonellaceae, Megasphaera		0	0	0	0	0	0	0	0	0	0	0	0	0	0	0	0	0	0	1	0		0	0	0	0	0	0	0	0	0	0	0	0	0	0	0	0	0	0	0	0
OTU 126	Bacteria, "Proteobacteria", Gammaproteobacteria, Pseudomonadales, Moraxellaceae, Enhydrobacter		0	0	0	0	0	0	0	1	0	0	0	0	0	0	0	0	0	0	0	0		0	0	0	0	0	0	0	0	0	0	0	0	0	0	0	0	0	0	0	0
OTU 127	Bacteria, "Proteobacteria", Betaproteobacteria		0	0	0	0	0	0	0	0	0	0	0	0	0	0	0	0	0	0	1	0		0	0	0	0	0	0	0	0	0	0	0	0	0	0	0	0	0	0	0	0
OTU 128	Bacteria, "Actinobacteria", Actinobacteria, Actinomycetales, Actinomycetaceae, Actinomyces		0	0	0	0	0	0	0	0	0	0	0	0	0	1	0	0	0	0	0	0		0	0	0	0	0	0	0	0	0	0	0	0	0	0	0	0	0	0	0	0
OTU 129	Bacteria, "Actinobacteria", Actinobacteria, Actinomycetales, Pseudonocardiaceae, Pseudonocardia		0	0	0	0	0	0	0	0	0	0	0	0	0	0	0	0	0	0	0	0		0	0	0	0	0	0	0	0	0	1	0	0	0	0	0	0	0	0	0	0
OTU 13	Bacteria, "Bacteroidetes", "Bacteroidia", "Bacteroidales", "Prevotellaceae"		0	0	0	0	0	0	0	0	0	0	0	0	0	0	0	1	0	0	0	0		0	0	0	0	0	0	0	0	0	0	0	0	0	0	0	0	0	0	0	0
OTU 130	Bacteria, Firmicutes, Clostridia, Clostridiales, Lachnospiraceae		0	0	0	0	0	0	0	0	0	1	0	0	0	0	0	0	0	0	0	0		0	0	0	0	0	0	0	0	0	0	0	0	0	0	0	0	0	0	0	0
OTU 131	Bacteria, "Actinobacteria", Actinobacteria, Actinomycetales, Actinomycetaceae, Actinomyces		0	0	0	0	0	0	0	0	0	0	0	0	0	0	0	0	0	0	0	0		0	1	0	0	0	0	0	0	0	0	0	0	0	0	0	0	0	0	0	0
OTU 132	Bacteria, "Proteobacteria", Epsilonproteobacteria, Campylobacterales, Helicobacteraceae, Helicobacter		0	0	0	0	0	0	0	0	0	0	0	0	0	0	0	0	0	0	0	0		0	0	0	0	1	0	0	0	0	0	0	0	0	0	0	0	0	0	0	0
OTU 133	Bacteria, "Spirochaetes", Spirochaetes, Spirochaetales, Spirochaetaceae, Treponema		0	0	0	0	0	0	0	0	0	0	0	0	0	0	0	0	0	0	1	0		0	0	0	0	0	0	0	0	0	0	0	0	0	0	0	0	0	0	0	0
OTU 134	Bacteria, Firmicutes, Bacilli, Lactobacillales, Streptococcaceae, Streptococcus		0	0	0	0	0	0	0	0	0	0	0	0	0	0	0	0	0	0	0	0		0	0	0	0	0	0	0	0	0	0	0	0	0	0	1	0	0	0	0	0
OTU 135	Bacteria, Firmicutes, Bacilli, Lactobacillales, Streptococcaceae, Streptococcus		0	1	0	0	0	0	0	0	0	0	0	0	0	0	0	0	0	0	0	0		0	0	0	0	0	0	0	0	0	0	0	0	0	0	0	0	0	0	0	0
OTU 136	Bacteria, "Proteobacteria", Epsilonproteobacteria, Campylobacterales, Helicobacteraceae, Helicobacter		0	0	0	0	0	0	0	0	0	0	0	0	0	0	0	0	0	0	0	0		0	0	0	0	0	0	0	0	0	0	0	0	0	1	0	0	0	0	0	0
OTU 137	Bacteria, "Proteobacteria", Gammaproteobacteria, Pasteurellales, Pasteurellaceae, Haemophilus		0	0	0	0	0	0	0	0	0	0	0	0	0	0	0	0	0	0	0	0		0	1	0	0	0	0	0	0	0	0	0	0	0	0	0	0	0	0	0	0
OTU 138	Bacteria, Firmicutes, Negativicutes, Selenomonadales, Veillonellaceae, Veillonella		0	0	0	0	0	1	0	0	0	0	0	0	0	0	0	0	0	0	0	0		0	0	0	0	0	0	0	0	0	0	0	0	0	0	0	0	0	0	0	0
OTU 139	Bacteria, Firmicutes, Bacilli, Bacillales, Bacillales, Incertae Sedis XI, Gemella		0	0	0	0	0	0	0	0	0	0	0	0	0	0	0	0	0	0	0	0		0	1	0	0	0	0	0	0	0	0	0	0	0	0	0	0	0	0	0	0
OTU 14	Bacteria, "Fusobacteria", "Fusobacteria", "Fusobacteriales", "Fusobacteriaceae", Fusobacterium		0	0	0	0	0	0	0	0	0	0	0	0	0	0	0	1	0	0	0	0		0	0	0	0	0	0	0	0	0	0	0	0	0	0	0	0	0	0	0	0
OTU 140	Bacteria, "Proteobacteria", Gammaproteobacteria, Pasteurellales, Pasteurellaceae		0	0	0	0	0	0	0	0	0	0	1	0	0	0	0	0	0	0	0	0		0	0	0	0	0	0	0	0	0	0	0	0	0	0	0	0	0	0	0	0
OTU 141	Bacteria, Firmicutes, Bacilli, Lactobacillales		0	1	0	0	0	0	0	0	0	0	0	0	0	0	0	0	0	0	0	0		0	0	0	0	0	0	0	0	0	0	0	0	0	0	0	0	0	0	0	0
OTU 142	Bacteria, "Actinobacteria", Actinobacteria, Actinomycetales, Actinomycetaceae, Actinomyces		0	0	0	0	0	0	0	0	0	0	0	1	0	0	0	0	0	0	0	0		0	0	0	0	0	0	0	0	0	0	0	0	0	0	0	0	0	0	0	0
OTU 143	Bacteria, "Spirochaetes", Spirochaetes, Spirochaetales, Spirochaetaceae, Treponema		0	0	0	0	0	0	0	0	0	0	0	1	0	0	0	0	0	0	0	0		0	0	0	0	0	0	0	0	0	0	0	0	0	0	0	0	0	0	0	0
OTU 144	Bacteria, Firmicutes, Bacilli, Lactobacillales, Streptococcaceae		0	0	0	0	0	0	0	0	0	0	0	0	0	0	0	0	0	0	0	0		0	0	0	0	1	0	0	0	0	0	0	0	0	0	0	0	0	0	0	0
OTU 145	Bacteria, "Actinobacteria", Actinobacteria, Actinomycetales, Propionibacteriaceae, Propionibacterium		0	0	0	0	0	0	0	0	0	0	0	0	0	0	0	0	0	0	0	0		0	0	0	0	0	0	0	0	0	0	0	0	0	0	0	0	0	1	0	0
OTU 146	Bacteria, "Proteobacteria", Epsilonproteobacteria, Campylobacterales, Helicobacteraceae, Helicobacter		0	0	0	0	0	0	0	0	0	0	0	0	0	0	0	0	0	0	0	0		0	0	0	0	0	0	0	0	0	0	0	0	0	0	1	0	0	0	0	0
OTU 147	Bacteria, SR1, SR1 genera incertae sedis		0	0	0	0	0	0	0	0	0	0	1	0	0	0	0	0	0	0	0	0		0	0	0	0	0	0	0	0	0	0	0	0	0	0	0	0	0	0	0	0
OTU 148	Bacteria, "Proteobacteria", Alphaproteobacteria, Rhodobacterales, Rhodobacteraceae, Rubellimicrobium		0	0	0	0	0	0	0	0	0	0	0	1	0	0	0	0	0	0	0	0		0	0	0	0	0	0	0	0	0	0	0	0	0	0	0	0	0	0	0	0
OTU 149	Bacteria, "Proteobacteria", Alphaproteobacteria, Sphingomonadales, Sphingomonadaceae, Sphingobium		0	0	0	0	0	0	0	0	0	0	0	0	1	0	0	0	0	0	0	0		0	0	0	0	0	0	0	0	0	0	0	0	0	0	0	0	0	0	0	0
OTU 15	Bacteria, "Actinobacteria", Actinobacteria, Actinomycetales, Microbacteriaceae		0	0	0	0	0	0	0	0	0	0	0	0	0	0	0	0	0	0	0	0		0	0	0	0	0	0	0	0	1	0	0	0	0	0	0	0	0	0	0	0
OTU 150	Bacteria, "Proteobacteria", Epsilonproteobacteria, Campylobacterales, Helicobacteraceae, Helicobacter		0	0	0	0	0	0	0	0	0	0	0	0	0	0	0	0	0	0	0	0		0	0	1	0	0	0	0	0	0	0	0	0	0	0	0	0	0	0	0	0
OTU 151	Bacteria, Firmicutes, Negativicutes, Selenomonadales, Veillonellaceae, Selenomonas		0	0	0	0	0	0	0	0	0	0	0	1	0	0	0	0	0	0	0	0		0	0	0	0	0	0	0	0	0	0	0	0	0	0	0	0	0	0	0	0
OTU 152	Bacteria, "Bacteroidetes", "Bacteroidia", "Bacteroidales", "Prevotellaceae"		0	0	0	0	0	0	0	0	0	0	0	0	0	0	0	0	0	0	0	0		1	0	0	0	0	0	0	0	0	0	0	0	0	0	0	0	0	0	0	0
OTU 153	Bacteria, Firmicutes, Clostridia, Clostridiales, Peptostreptococcaceae, Peptostreptococcus		0	0	0	0	0	0	0	0	0	0	0	0	0	0	0	0	0	0	0	0		0	0	0	0	0	0	0	0	0	0	0	0	0	0	0	0	0	0	1	0
OTU 154	Bacteria, "Proteobacteria", Epsilonproteobacteria, Campylobacterales, Helicobacteraceae		0	0	0	0	0	0	0	0	0	0	0	0	0	0	0	0	1	0	0	0		0	0	0	0	0	0	0	0	0	0	0	0	0	0	0	0	0	0	0	0
OTU 155	Bacteria, "Bacteroidetes", Flavobacteria, "Flavobacteriales", Flavobacteriaceae, Capnocytophaga		0	0	0	0	0	0	0	0	0	0	0	0	0	0	0	0	0	0	1	0		0	0	0	0	0	0	0	0	0	0	0	0	0	0	0	0	0	0	0	0
OTU 156	Bacteria, Firmicutes, Bacilli, Lactobacillales		0	0	0	0	0	0	0	0	0	0	0	0	0	0	0	0	0	0	0	0		0	0	0	0	0	0	0	0	0	0	0	0	0	0	0	0	0	1	0	0
OTU 157	Bacteria, "Proteobacteria", Epsilonproteobacteria, Campylobacterales, Helicobacteraceae, Helicobacter		0	0	0	0	0	0	0	0	0	0	0	0	0	0	0	1	0	0	0	0		0	0	0	0	0	0	0	0	0	0	0	0	0	0	0	0	0	0	0	0
OTU 158	Bacteria, "Proteobacteria", Epsilonproteobacteria, Campylobacterales, Helicobacteraceae, Helicobacter		0	0	0	0	0	0	0	0	0	0	0	0	0	0	0	0	0	0	0	0		0	0	0	0	0	0	0	0	1	0	0	0	0	0	0	0	0	0	0	0
OTU 159	Bacteria, "Proteobacteria", Epsilonproteobacteria, Campylobacterales, Helicobacteraceae, Helicobacter		0	0	0	0	0	0	0	0	0	0	0	0	0	0	0	0	0	0	0	0		0	0	0	0	0	0	0	0	0	0	1	0	0	0	0	0	0	0	0	0
OTU 16	Bacteria, "Bacteroidetes", "Bacteroidia", "Bacteroidales", "Prevotellaceae", Prevotella		0	0	0	0	0	0	0	0	0	0	0	0	0	0	0	1	0	0	0	0		0	0	0	0	0	0	0	0	0	0	0	0	0	0	0	0	0	0	0	0
OTU 160	Bacteria, Firmicutes, Clostridia, Clostridiales, Lachnospiraceae		0	0	0	0	0	0	0	1	0	0	0	0	0	0	0	0	0	0	0	0		0	0	0	0	0	0	0	0	0	0	0	0	0	0	0	0	0	0	0	0
OTU 161	Bacteria, "Proteobacteria", Epsilonproteobacteria, Campylobacterales, Helicobacteraceae, Helicobacter		0	0	0	0	0	0	0	0	0	0	0	0	0	0	0	0	0	0	0	0		0	0	0	0	0	0	0	0	0	0	0	0	0	1	0	0	0	0	0	0
OTU 162	Bacteria, Firmicutes, Clostridia, Clostridiales, Lachnospiraceae		0	0	0	0	0	0	0	0	0	0	0	0	0	0	0	0	0	0	1	0		0	0	0	0	0	0	0	0	0	0	0	0	0	0	0	0	0	0	0	0
OTU 163	Bacteria, "Fusobacteria", "Fusobacteria", "Fusobacteriales"		0	0	0	0	0	0	0	0	0	1	0	0	0	0	0	0	0	0	0	0		0	0	0	0	0	0	0	0	0	0	0	0	0	0	0	0	0	0	0	0
OTU 164	Bacteria, "Proteobacteria", Epsilonproteobacteria, Campylobacterales, Helicobacteraceae, Helicobacter		0	1	0	0	0	0	0	0	0	0	0	0	0	0	0	0	0	0	0	0		0	0	0	0	0	0	0	0	0	0	0	0	0	0	0	0	0	0	0	0
OTU 165	Bacteria, Firmicutes, Clostridia, Clostridiales, Clostridiales, Incertae Sedis XI, Parvimonas		0	0	0	0	0	0	0	1	0	0	0	0	0	0	0	0	0	0	0	0		0	0	0	0	0	0	0	0	0	0	0	0	0	0	0	0	0	0	0	0
OTU 166	Bacteria, "Actinobacteria", Actinobacteria, Coriobacteriales, Coriobacteriaceae, Cryptobacterium		0	0	0	0	0	0	0	0	0	0	0	0	0	0	0	0	0	0	0	0		0	1	0	0	0	0	0	0	0	0	0	0	0	0	0	0	0	0	0	0
OTU 167	Bacteria, "Proteobacteria", Epsilonproteobacteria, Campylobacterales, Helicobacteraceae, Helicobacter		0	0	0	0	0	0	0	0	0	0	0	0	0	0	0	0	0	0	0	0		0	0	0	0	0	0	0	0	0	0	0	0	0	1	0	0	0	0	0	0
OTU 168	Bacteria, "Proteobacteria", Betaproteobacteria		0	0	0	0	0	0	0	0	0	0	0	0	0	0	0	0	0	0	0	0		0	0	1	0	0	0	0	0	0	0	0	0	0	0	0	0	0	0	0	0
OTU 169	Bacteria, "Acidobacteria", Acidobacteria, Gp3, Gp3, Gp3, Gp3		0	0	0	0	0	0	0	0	0	0	1	0	0	0	0	0	0	0	0	0		0	0	0	0	0	0	0	0	0	0	0	0	0	0	0	0	0	0	0	0
OTU 17	Bacteria, "Proteobacteria", Gammaproteobacteria, "Enterobacteriales", Enterobacteriaceae, Escherichia/Shigella		0	0	0	0	0	0	0	0	0	0	0	0	0	0	0	0	0	0	0	0		0	0	0	0	0	1	0	0	0	0	0	0	0	0	0	0	0	0	0	0
OTU 170	Bacteria, Firmicutes, Bacilli, Lactobacillales, Lactobacillaceae, Lactobacillus		0	0	0	0	0	0	0	0	0	0	0	0	0	0	0	0	0	0	0	0		0	0	0	0	1	0	0	0	0	0	0	0	0	0	0	0	0	0	0	0
OTU 171	Bacteria, "Proteobacteria", Betaproteobacteria, Burkholderiales		0	0	0	0	0	0	0	0	0	0	0	0	0	0	0	0	0	0	0	1		0	0	0	0	0	0	0	0	0	0	0	0	0	0	0	0	0	0	0	0
OTU 172	Bacteria, Firmicutes, Clostridia, Clostridiales, Lachnospiraceae		0	0	0	0	0	0	0	0	0	0	0	0	0	0	0	0	0	0	0	0		0	1	0	0	0	0	0	0	0	0	0	0	0	0	0	0	0	0	0	0
OTU 173	Bacteria, Firmicutes, Bacilli, Lactobacillales, Carnobacteriaceae, Granulicatella		0	0	0	0	0	0	0	0	0	0	0	0	0	1	0	0	0	0	0	0		0	0	0	0	0	0	0	0	0	0	0	0	0	0	0	0	0	0	0	0
OTU 174	Bacteria, Firmicutes, Clostridia, Clostridiales, Clostridiales, Incertae Sedis XI, Parvimonas		0	0	0	0	0	0	0	0	0	0	0	0	0	0	0	0	1	0	0	0		0	0	0	0	0	0	0	0	0	0	0	0	0	0	0	0	0	0	0	0
OTU 175	Bacteria, Firmicutes, Bacilli		0	0	0	0	0	0	0	0	0	0	0	0	0	0	0	0	0	0	0	0		0	1	0	0	0	0	0	0	0	0	0	0	0	0	0	0	0	0	0	0
OTU 176	Bacteria, "Proteobacteria", Gammaproteobacteria, Xanthomonadales, Xanthomonadaceae		0	0	0	0	0	0	0	0	0	0	0	0	0	1	0	0	0	0	0	0		0	0	0	0	0	0	0	0	0	0	0	0	0	0	0	0	0	0	0	0
OTU 177	Bacteria, "Proteobacteria", Gammaproteobacteria, Pseudomonadales, Moraxellaceae, Moraxella		0	0	0	0	0	0	0	0	0	0	0	0	0	0	0	0	0	0	0	0		0	0	0	0	0	0	0	0	0	0	0	0	0	0	0	0	0	1	0	0
OTU 178	Bacteria, Firmicutes, Bacilli, Lactobacillales		0	0	0	0	0	0	0	0	0	0	0	0	0	0	0	0	0	0	0	0		0	0	0	0	0	1	0	0	0	0	0	0	0	0	0	0	0	0	0	0
OTU 179	Bacteria, Firmicutes, Bacilli, Lactobacillales		0	0	0	0	0	0	0	0	0	0	0	0	0	1	0	0	0	0	0	0		0	0	0	0	0	0	0	0	0	0	0	0	0	0	0	0	0	0	0	0
OTU 18	Bacteria, Firmicutes, Negativicutes, Selenomonadales, Veillonellaceae		0	0	0	0	0	0	0	0	0	0	0	1	0	0	0	0	0	0	0	0		0	0	0	0	0	0	0	0	0	0	0	0	0	0	0	0	0	0	0	0
OTU 180	Bacteria, "Proteobacteria", Alphaproteobacteria, Rhizobiales, Phyllobacteriaceae, Mesorhizobium		0	0	0	0	0	0	0	0	0	0	0	0	0	0	0	0	0	0	0	0		0	0	0	0	0	0	0	0	0	3	0	0	0	0	0	0	0	0	0	0
OTU 181	Bacteria, "Bacteroidetes", "Bacteroidia", "Bacteroidales", "Prevotellaceae", Hallella		0	0	0	0	0	0	0	0	0	0	0	0	0	0	0	8	0	0	0	0		0	0	0	0	0	0	0	0	0	0	0	0	0	0	0	0	0	0	0	0
OTU 182	Bacteria, TM7, TM7 genera incertae sedis		0	0	0	0	0	0	0	1	0	0	0	0	0	0	0	0	0	0	0	0		0	0	0	0	0	0	0	0	0	0	0	0	0	0	0	0	0	2	0	0
OTU 183	Bacteria, "Proteobacteria", Betaproteobacteria, Neisseriales, Neisseriaceae, Neisseria		0	0	0	0	0	0	0	0	0	0	0	0	0	0	0	0	0	0	2	0		0	0	0	0	0	0	0	0	0	0	0	0	0	0	0	0	0	0	0	0
OTU 184	Bacteria, Firmicutes, Bacilli, Bacillales, Staphylococcaceae, Staphylococcus		0	0	0	0	0	0	0	0	0	0	0	0	2	0	0	0	0	0	0	0		0	0	0	0	0	0	0	0	0	0	0	815	0	0	0	0	0	0	0	0
OTU 185	Bacteria, Firmicutes, Bacilli, Lactobacillales, Streptococcaceae, Streptococcus		0	0	0	0	0	0	0	0	0	0	0	0	0	0	0	0	0	0	0	0		0	0	0	0	0	6	0	0	0	0	0	0	0	0	0	0	0	0	0	0
OTU 186	Bacteria, TM7, TM7 genera incertae sedis		0	0	0	0	0	0	0	0	0	0	0	0	0	0	0	1	0	0	0	0		0	0	0	0	0	0	0	0	0	0	0	0	0	2	0	0	0	0	0	0
OTU 187	Bacteria, "Proteobacteria", Alphaproteobacteria, Rhizobiales, Hyphomicrobiaceae, Devosia		0	0	0	0	0	0	0	0	0	0	0	0	2	0	0	0	0	0	0	0		0	0	0	0	0	0	0	0	0	0	0	0	0	0	0	0	0	0	0	0
OTU 188	Bacteria, "Actinobacteria", Actinobacteria, Actinomycetales, Nocardiaceae, Rhodococcus		0	0	0	0	0	0	1	0	0	0	0	0	0	0	0	0	0	0	0	0		0	0	0	0	0	0	0	0	0	0	0	1	0	0	0	0	0	0	0	0
OTU 189	Bacteria, "Proteobacteria", Betaproteobacteria, Burkholderiales, Oxalobacteraceae		0	0	0	0	0	0	0	0	0	0	0	0	0	0	0	0	0	0	0	0		0	0	0	0	0	0	5	0	0	0	0	0	0	0	0	0	0	0	0	0
OTU 19	Bacteria, Firmicutes, Bacilli, Lactobacillales, Streptococcaceae, Streptococcus		0	0	0	0	0	0	0	0	0	0	0	0	0	0	0	0	0	0	1	0		0	0	0	0	0	0	0	0	0	0	0	0	0	0	0	0	0	0	0	0
OTU 190	Bacteria, "Actinobacteria", Actinobacteria, Actinomycetales		0	0	0	0	0	0	0	0	0	0	0	0	0	0	0	0	0	0	0	0		0	0	0	0	0	0	0	0	0	0	0	0	0	2	0	1	0	3	0	0
OTU 191	Bacteria, "Bacteroidetes", "Bacteroidia", "Bacteroidales", "Prevotellaceae"		0	0	0	0	0	0	0	0	0	0	0	0	0	0	0	3	0	0	0	0		0	0	0	0	0	0	0	0	0	0	0	0	0	0	0	0	0	0	0	0
OTU 192	Bacteria, "Actinobacteria", Actinobacteria, Actinomycetales		0	0	0	0	0	0	0	1	0	0	0	0	0	0	0	0	0	0	0	0		0	0	0	0	1	0	0	0	0	0	0	0	0	0	0	0	0	0	0	0
OTU 193	Bacteria, Firmicutes, Bacilli, Bacillales, Staphylococcaceae, Staphylococcus		0	0	0	0	0	0	0	0	0	0	0	0	0	0	0	0	0	0	0	0		0	0	0	0	0	0	0	0	0	0	0	7	0	0	0	0	0	0	0	0
OTU 194	Bacteria, Firmicutes, Clostridia, Clostridiales, Lachnospiraceae, Catonella		0	0	0	0	0	0	0	0	0	0	0	0	0	0	0	0	0	0	0	0		0	2	0	0	0	0	0	1	0	0	0	0	0	0	0	0	0	1	0	0
OTU 195	Bacteria, "Actinobacteria", Actinobacteria, Actinomycetales, Streptomycetaceae, Streptomyces		0	0	0	0	0	0	0	0	0	0	0	0	0	4	0	0	0	0	0	0		0	0	0	0	0	0	0	0	0	0	0	0	0	0	0	0	0	0	0	0
OTU 196	Bacteria, TM7, TM7 genera incertae sedis		0	0	0	0	0	0	0	0	0	0	3	0	0	0	0	0	0	0	2	0		0	0	0	0	0	0	0	0	0	0	0	0	0	0	0	0	0	0	0	0
OTU 197	Bacteria, Firmicutes, Clostridia, Clostridiales, Lachnospiraceae, Clostridium XlVa		0	0	0	0	0	0	0	0	0	0	0	0	0	0	0	1	0	0	0	0		0	6	0	0	0	0	0	0	0	0	0	0	0	0	0	0	0	0	0	0
OTU 198	Bacteria, Firmicutes, Clostridia, Clostridiales, Lachnospiraceae, Clostridium XlVa		0	0	0	0	0	0	0	0	0	0	0	0	0	0	0	0	0	0	0	0		0	46	0	0	0	0	0	0	0	0	0	0	0	0	0	0	0	0	0	0
OTU 199	Bacteria, "Actinobacteria", Actinobacteria, Actinomycetales, Actinomycetaceae, Actinomyces		0	0	0	0	0	0	0	0	0	0	0	0	0	0	0	0	0	0	0	0		0	0	0	0	0	0	0	0	2	0	0	0	0	0	0	0	0	0	0	0
OTU 2	Bacteria, "Fusobacteria", "Fusobacteria", "Fusobacteriales", "Leptotrichiaceae", Streptobacillus		0	0	0	0	0	0	0	0	0	0	0	0	0	0	0	1	0	0	0	0		0	0	0	0	0	0	0	0	0	0	0	0	0	0	0	0	0	0	0	0
OTU 20	Bacteria, TM7, TM7 genera incertae sedis		0	0	0	0	0	0	0	0	0	0	0	0	0	0	0	1	0	0	0	0		0	0	0	0	0	0	0	0	0	0	0	0	0	0	0	0	0	0	0	0
OTU 200	Bacteria, "Bacteroidetes", "Bacteroidia", "Bacteroidales", "Prevotellaceae"		0	0	0	0	0	0	0	0	0	0	0	0	0	0	0	2	0	0	0	0		0	0	0	0	0	0	0	0	0	0	0	0	0	0	0	0	0	0	0	0
OTU 201	Bacteria, Firmicutes, Clostridia, Clostridiales, Lachnospiraceae		0	1	0	0	0	1	0	1	0	0	0	0	0	0	0	0	0	0	0	0		0	0	0	0	0	0	0	0	0	0	0	1	0	0	0	0	0	0	0	0
OTU 202	Bacteria, Firmicutes, Negativicutes, Selenomonadales, Veillonellaceae, Selenomonas		0	0	0	0	0	0	0	0	0	0	0	10	0	0	0	0	0	0	0	0		0	0	0	0	0	0	0	0	0	0	0	0	0	0	0	0	0	0	0	0
OTU 203	Bacteria, "Proteobacteria", Betaproteobacteria, Burkholderiales, Burkholderiaceae, Ralstonia		0	0	1	0	0	0	0	0	0	0	1	0	0	0	0	0	0	0	0	0		0	0	0	0	0	0	0	0	0	0	0	0	0	0	0	0	0	0	0	0
OTU 204	Bacteria, "Fusobacteria", "Fusobacteria", "Fusobacteriales", "Leptotrichiaceae", Leptotrichia		0	0	0	0	0	0	0	0	0	0	0	0	0	0	0	0	0	0	0	0		0	0	0	0	0	2	0	0	0	0	0	0	0	0	0	0	0	1	0	0
OTU 205	Bacteria, "Bacteroidetes", "Bacteroidia", "Bacteroidales", "Prevotellaceae"		0	0	0	0	0	0	0	0	0	0	0	0	0	0	0	3	0	0	0	0		0	0	0	0	0	0	0	0	0	0	0	0	0	0	0	0	0	0	0	0
OTU 206	Bacteria, "Proteobacteria", Betaproteobacteria, Burkholderiales, Comamonadaceae		0	0	0	0	0	0	0	0	0	0	0	0	0	0	0	0	0	0	0	0		0	0	0	0	0	0	0	0	0	0	0	0	0	3	0	0	0	0	0	0
OTU 207	Bacteria, "Bacteroidetes", "Bacteroidia", "Bacteroidales", "Prevotellaceae"		0	0	0	0	0	0	0	0	0	0	0	0	0	0	0	0	0	0	0	0		0	0	0	0	0	0	3	0	0	0	0	0	0	0	0	0	0	0	0	0
OTU 208	Bacteria, "Fusobacteria", "Fusobacteria", "Fusobacteriales"		0	0	0	0	0	0	0	1	0	0	0	0	0	0	0	5	0	0	0	0		0	0	0	0	0	0	0	0	0	0	0	0	0	0	0	0	0	0	0	0
OTU 209	Bacteria, "Bacteroidetes", "Bacteroidia", "Bacteroidales", "Prevotellaceae", Prevotella		0	0	0	0	0	0	0	0	0	0	0	0	0	1	0	0	0	1	5	0		0	1	0	0	0	0	1	0	0	0	0	0	0	0	0	0	0	0	0	0
OTU 21	Bacteria, "Bacteroidetes", "Bacteroidia", "Bacteroidales", "Prevotellaceae"		0	0	0	0	0	0	0	0	0	0	0	0	0	0	0	1	0	0	0	0		0	0	0	0	0	0	0	0	0	0	0	0	0	0	0	0	0	0	0	0
OTU 210	Bacteria, "Bacteroidetes", "Bacteroidia", "Bacteroidales", "Prevotellaceae", Prevotella		0	0	0	0	0	0	0	0	0	0	0	0	0	0	0	5	0	0	0	0		0	0	0	0	0	0	0	0	0	0	0	0	0	0	0	0	0	0	0	0
OTU 211	Bacteria, Firmicutes, Negativicutes, Selenomonadales, Veillonellaceae, Veillonella		0	0	0	0	0	0	0	0	0	0	0	0	0	0	0	1	0	0	1	0		0	0	0	0	0	0	0	0	0	0	0	0	0	0	0	0	0	0	0	0
OTU 212	Bacteria, "Proteobacteria", Epsilonproteobacteria, Campylobacterales, Helicobacteraceae, Helicobacter		0	0	0	0	0	0	0	0	0	0	0	0	0	0	0	0	0	0	0	0		0	0	0	0	0	0	0	0	2	0	0	0	0	0	0	0	0	0	0	0
OTU 213	Bacteria, Firmicutes, Bacilli, Bacillales, Bacillaceae 1, Bacillus		0	0	0	0	0	0	0	0	0	0	0	0	4	0	0	0	0	0	0	0		0	0	0	0	0	0	0	0	0	0	0	0	0	0	0	0	0	0	0	0
OTU 214	Bacteria, "Fusobacteria", "Fusobacteria", "Fusobacteriales"		0	0	0	0	0	0	0	0	0	0	0	0	0	0	0	4	0	0	0	0		0	0	0	0	0	0	0	0	0	0	0	0	0	0	0	0	0	0	0	0
OTU 215	Bacteria, "Actinobacteria", Actinobacteria, Actinomycetales, Microbacteriaceae, Leucobacter		0	0	0	0	0	0	0	1	0	0	0	0	0	4	0	0	0	0	0	0		0	0	0	0	0	0	0	0	0	0	0	0	0	0	0	0	0	0	0	0
OTU 216	Bacteria, Firmicutes, Bacilli, Lactobacillales, Lactobacillaceae, Lactobacillus		0	0	0	0	0	0	0	0	0	0	0	0	0	0	0	0	0	0	0	0		0	0	0	0	0	2	0	0	0	0	0	0	0	0	0	0	0	0	0	0
OTU 217	Bacteria, Firmicutes, Bacilli, Lactobacillales, Lactobacillaceae, Lactobacillus		0	0	0	0	0	0	0	2	0	0	3	0	0	0	0	0	0	0	0	0		1	0	0	0	0	0	0	0	0	0	0	0	0	0	0	0	0	0	0	0
OTU 218	Bacteria, Firmicutes, Clostridia, Clostridiales, Lachnospiraceae, Moryella		0	0	0	0	0	0	0	0	0	0	0	0	0	1	0	0	0	0	2	0		0	0	0	0	0	1	0	0	0	0	0	0	0	0	0	0	0	0	0	0
OTU 219	Bacteria, Firmicutes, Bacilli, Lactobacillales, Lactobacillaceae, Lactobacillus		0	0	0	0	0	0	0	0	0	0	0	0	0	0	0	0	8	0	0	0		0	0	0	0	0	0	0	0	0	0	0	0	0	0	0	0	0	0	0	0
OTU 22	Bacteria, "Bacteroidetes", "Bacteroidia", "Bacteroidales", "Prevotellaceae", Prevotella		0	0	0	0	0	0	0	0	0	0	0	0	0	0	0	0	0	0	0	0		0	0	1	0	0	0	0	0	0	0	0	0	0	0	0	0	0	0	0	0
OTU 220	Bacteria, "Proteobacteria", Betaproteobacteria, Neisseriales, Neisseriaceae		0	0	0	0	0	0	0	0	0	0	0	0	0	0	0	5	0	0	0	0		0	0	0	0	0	0	0	0	0	0	0	0	0	0	0	0	0	0	0	0
OTU 221	Bacteria, "Proteobacteria", Alphaproteobacteria, Rhodospirillales, Rhodospirillaceae, Azospirillum		0	0	0	9	0	0	0	0	0	0	0	0	0	0	0	0	0	0	0	0		0	0	0	0	0	0	0	0	0	0	0	0	0	0	0	0	0	0	0	0
OTU 222	Bacteria, "Bacteroidetes", Flavobacteria, "Flavobacteriales", Flavobacteriaceae		0	0	0	0	0	0	0	0	0	0	0	0	0	0	0	0	0	0	18	0		0	0	0	0	0	9	0	0	0	0	0	0	0	0	0	0	0	0	0	0
OTU 223	Bacteria, "Bacteroidetes", Flavobacteria, "Flavobacteriales", Flavobacteriaceae, Soonwooa		0	0	0	0	0	0	0	0	0	0	0	0	0	0	0	2	0	0	0	0		0	0	0	0	0	0	0	0	0	0	0	0	0	0	0	0	0	0	0	0
OTU 224	Bacteria, "Bacteroidetes", "Bacteroidia", "Bacteroidales", "Prevotellaceae"		0	0	0	0	0	0	0	0	0	0	0	0	0	0	0	4	0	0	0	0		0	0	0	0	0	0	0	0	0	0	0	0	0	0	0	0	0	0	0	0
OTU 225	Bacteria, "Bacteroidetes", Flavobacteria, "Flavobacteriales", Flavobacteriaceae		0	0	0	0	0	0	0	0	0	0	0	0	0	0	0	1	0	0	0	0		0	0	0	0	0	0	0	0	1	0	0	0	0	0	0	0	0	0	0	0
OTU 226	Bacteria, "Bacteroidetes", "Bacteroidia", "Bacteroidales", "Prevotellaceae"		0	0	0	0	0	0	0	0	0	0	0	3	0	0	0	0	0	0	0	0		0	0	0	0	0	0	0	0	0	0	0	0	0	0	0	0	0	0	0	0
OTU 227	Bacteria, "Bacteroidetes", "Bacteroidia", "Bacteroidales", "Porphyromonadaceae", Porphyromonas		0	0	0	0	0	0	0	0	0	0	0	0	0	0	0	15	0	0	0	0		0	0	0	0	0	0	0	0	0	0	0	0	0	0	0	0	0	0	0	0
OTU 228	Bacteria, "Bacteroidetes", "Bacteroidia", "Bacteroidales", "Porphyromonadaceae"		0	0	0	0	0	0	0	0	0	0	0	0	0	0	0	6	0	0	0	0		0	0	0	0	0	0	0	0	0	0	0	0	0	0	0	0	0	0	0	0
OTU 229	Bacteria, "Bacteroidetes", Flavobacteria, "Flavobacteriales", Flavobacteriaceae, Capnocytophaga		0	0	0	0	0	0	0	0	0	0	0	0	0	0	0	0	0	0	0	0		0	0	0	0	0	0	0	0	1	0	0	0	0	0	1	0	0	0	0	0
OTU 23	Bacteria, Firmicutes, Clostridia, Clostridiales		0	0	0	0	0	0	0	0	0	0	0	0	0	0	0	0	0	0	1	0		0	0	0	0	0	0	0	0	0	0	0	0	0	0	0	0	0	0	0	0
OTU 230	Bacteria, "Bacteroidetes", "Bacteroidia", "Bacteroidales", "Porphyromonadaceae", Porphyromonas		0	0	0	0	0	0	0	0	0	0	0	0	0	0	0	8	0	0	0	0		0	0	2	0	0	0	0	0	0	0	0	0	0	0	0	0	0	0	0	0
OTU 231	Bacteria, TM7, TM7 genera incertae sedis		0	0	0	0	0	0	0	0	0	0	0	2	0	0	0	0	0	0	0	0		0	0	0	0	0	0	0	0	0	0	0	0	0	0	0	0	0	0	0	0
OTU 232	Bacteria, "Bacteroidetes", "Bacteroidia", "Bacteroidales", "Prevotellaceae"		0	0	0	0	0	0	0	0	0	0	0	0	0	0	0	0	0	0	0	0		0	0	0	0	0	3	0	0	0	0	0	0	0	0	0	0	0	0	0	0
OTU 233	Bacteria, "Proteobacteria", Alphaproteobacteria, Rhizobiales		0	0	0	0	0	0	0	0	0	0	0	0	0	0	0	0	0	0	0	0		0	0	0	0	0	0	0	0	0	0	0	0	0	0	0	2	0	0	0	0
OTU 234	Bacteria, "Spirochaetes", Spirochaetes, Spirochaetales, Spirochaetaceae, Treponema		0	0	0	0	0	0	0	0	0	0	0	0	0	5	0	0	0	0	0	0		0	0	0	0	0	0	0	0	0	0	0	0	0	0	0	0	0	0	0	0
OTU 235	Bacteria, "Bacteroidetes", "Bacteroidia", "Bacteroidales", "Prevotellaceae", Prevotella		0	0	0	0	0	0	0	0	0	0	0	0	0	0	0	0	0	0	0	0		0	0	2	0	0	0	0	0	0	0	0	0	0	0	0	0	0	0	0	0
OTU 236	Bacteria, "Planctomycetes", "Planctomycetacia", Planctomycetales, Planctomycetaceae, Singulisphaera		0	0	0	0	0	0	0	0	0	0	0	0	0	0	0	0	0	0	0	0		0	0	0	0	0	0	0	0	0	2	0	0	0	0	0	0	0	0	0	0
OTU 237	Bacteria, "Proteobacteria", Alphaproteobacteria, Sphingomonadales, Sphingomonadaceae, Sandaracinobacter		0	0	0	0	0	3	0	0	0	0	0	0	0	0	0	0	0	0	0	0		0	0	0	0	0	0	0	0	0	0	0	0	0	0	0	0	0	0	0	0
OTU 238	Bacteria, Firmicutes, Negativicutes, Selenomonadales, Veillonellaceae, Anaeroglobus		0	0	0	0	0	0	0	0	0	0	0	0	0	0	0	0	0	0	0	0		0	0	0	0	0	0	4	0	0	0	0	0	0	0	0	0	0	0	0	0
OTU 239	Bacteria, "Actinobacteria", Actinobacteria, Actinomycetales, Actinomycetaceae, Actinomyces		0	0	0	0	0	0	0	0	0	0	0	0	0	0	0	0	0	0	3	0		0	0	0	0	0	0	0	0	0	0	0	0	0	0	0	0	0	0	0	0
OTU 24	Bacteria, "Proteobacteria", Betaproteobacteria, Neisseriales, Neisseriaceae, Kingella		0	0	0	0	0	0	0	0	0	0	0	0	0	0	0	1	0	0	0	0		0	0	0	0	0	0	0	0	0	0	0	0	0	0	0	0	0	0	0	0
OTU 240	Bacteria, "Planctomycetes", "Planctomycetacia", Planctomycetales, Planctomycetaceae		0	0	0	0	0	0	0	0	0	0	0	0	0	0	0	0	0	0	0	0		0	0	0	0	0	0	0	0	0	0	0	0	0	0	0	2	0	0	0	0
OTU 241	Bacteria, Firmicutes, Clostridia, Clostridiales, Lachnospiraceae, Moryella		0	0	0	0	0	0	0	0	0	0	0	0	0	3	0	0	0	0	3	0		0	0	0	0	0	0	1	0	0	0	0	0	0	0	0	0	0	0	0	0
OTU 242	Bacteria, Firmicutes, Clostridia, Clostridiales		0	0	0	0	0	0	0	0	0	0	0	4	0	0	0	0	0	0	0	0		0	0	0	0	0	0	0	0	0	0	0	0	0	0	0	0	0	0	0	0
OTU 243	Bacteria, Firmicutes, Bacilli, Lactobacillales, Streptococcaceae, Streptococcus		0	0	0	0	0	0	0	0	0	0	0	0	0	0	0	0	0	0	0	0		0	0	0	0	0	5	0	0	0	0	0	0	0	0	0	0	0	0	0	0
OTU 244	Bacteria, "Fusobacteria", "Fusobacteria", "Fusobacteriales", "Leptotrichiaceae", Leptotrichia		0	0	0	0	0	0	0	0	0	0	0	0	0	0	0	4	0	0	0	0		0	0	0	0	0	0	0	0	0	0	0	0	0	0	0	0	0	0	0	0
OTU 245	Bacteria, "Actinobacteria", Actinobacteria, Coriobacteriales, Coriobacteriaceae, Atopobium		0	0	0	0	0	1	0	15	0	2	4	6	0	1	0	0	0	0	4	0		0	26	0	0	0	0	4	0	0	1	1	0	0	0	1	2	0	6	0	0
OTU 246	Bacteria, Firmicutes, Clostridia, Clostridiales		0	0	0	0	0	0	0	0	0	0	0	0	0	0	0	1	0	0	0	0		0	0	2	0	0	0	0	0	0	0	0	0	0	0	0	0	0	0	0	0
OTU 247	Bacteria, Firmicutes, Clostridia, Clostridiales, Clostridiales, Incertae Sedis XI, Anaerococcus		0	0	0	0	0	0	0	0	0	0	0	0	0	0	0	2	0	0	0	0		0	0	0	0	0	0	0	0	0	0	0	0	0	0	0	0	0	0	0	0
OTU 248	Bacteria, "Bacteroidetes", "Bacteroidia", "Bacteroidales", "Prevotellaceae", Prevotella		0	0	0	0	0	0	0	0	0	0	0	0	0	0	0	2	0	0	0	0		0	0	0	0	0	0	0	0	0	0	0	0	0	0	0	0	0	0	0	0
OTU 249	Bacteria, "Proteobacteria", Betaproteobacteria, Burkholderiales, Comamonadaceae, Variovorax		0	0	0	0	0	0	0	0	0	0	0	0	0	1	0	0	0	0	0	0		0	0	0	0	0	0	0	0	0	0	0	0	0	0	0	0	2	0	0	0
OTU 25	Bacteria, "Bacteroidetes", "Bacteroidia", "Bacteroidales", "Prevotellaceae"		0	0	0	0	0	0	0	0	0	0	0	0	0	0	0	1	0	0	0	0		0	0	0	0	0	0	0	0	0	0	0	0	0	0	0	0	0	0	0	0
OTU 250	Bacteria, "Proteobacteria", Alphaproteobacteria		0	0	0	0	0	0	0	0	0	0	0	0	0	6	0	0	0	0	0	0		0	0	0	0	0	0	0	0	0	0	0	0	0	0	0	0	0	0	0	0
OTU 251	Bacteria, Firmicutes, Negativicutes, Selenomonadales, Veillonellaceae, Veillonella		0	0	0	0	0	0	0	0	0	0	0	0	0	0	0	0	0	0	0	0		0	14	0	0	0	0	0	0	0	0	0	0	0	0	0	0	0	0	0	0
OTU 252	Bacteria, Firmicutes, Negativicutes, Selenomonadales, Veillonellaceae		0	0	0	0	0	0	0	0	0	0	0	0	0	0	0	0	0	0	0	0		0	13	0	0	0	0	0	0	0	0	0	0	0	0	0	0	0	0	0	0
OTU 253	Bacteria, "Actinobacteria", Actinobacteria, Actinomycetales		0	0	0	0	0	0	0	0	0	0	0	0	0	0	0	0	0	0	0	2		0	0	0	0	0	0	0	0	0	0	0	0	0	0	0	0	0	0	0	0
OTU 254	Bacteria, Firmicutes, Clostridia, Clostridiales		0	0	0	0	0	0	0	0	0	0	0	0	0	0	0	11	0	0	0	0		0	0	0	0	0	0	0	0	0	0	0	0	0	0	0	0	0	0	0	0
OTU 255	Bacteria, "Bacteroidetes", "Sphingobacteria", "Sphingobacteriales", Chitinophagaceae		0	0	0	0	0	0	0	0	0	0	0	0	0	2	0	0	0	0	0	0		0	0	0	0	0	0	0	0	0	0	0	0	0	0	0	0	0	0	0	0
OTU 256	Bacteria, TM7, TM7 genera incertae sedis		0	0	0	0	0	0	0	0	0	0	0	0	0	0	0	0	0	0	4	0		0	0	0	0	0	0	0	0	0	0	0	0	0	0	0	0	0	0	0	0
OTU 257	Bacteria, Firmicutes, Bacilli, Lactobacillales, Streptococcaceae, Streptococcus		0	0	0	0	0	1	0	0	0	0	0	0	0	0	0	0	0	0	0	0		0	1	0	0	0	0	1	0	0	0	0	0	0	0	0	0	0	0	0	0
OTU 258	Bacteria, "Actinobacteria", Actinobacteria, Actinomycetales, Corynebacteriaceae, Corynebacterium		0	0	0	0	0	0	0	0	0	0	0	0	0	5	0	0	0	0	0	0		0	0	0	0	0	0	0	0	0	0	0	0	0	0	0	0	0	0	0	0
OTU 259	Bacteria, "Bacteroidetes", Flavobacteria, "Flavobacteriales", Flavobacteriaceae		0	0	0	0	0	0	0	0	0	0	0	0	0	0	0	2	0	0	0	0		0	0	0	0	0	0	0	0	4	0	0	0	0	0	0	0	0	0	0	0
OTU 26	Bacteria, "Proteobacteria", Gammaproteobacteria, Xanthomonadales, Xanthomonadaceae		0	0	0	0	0	0	0	0	0	0	0	0	0	0	0	0	0	0	1	0		0	0	0	0	0	0	0	0	0	0	0	0	0	0	0	0	0	0	0	0
OTU 260	Bacteria, Firmicutes, Clostridia, Clostridiales, Lachnospiraceae		0	0	0	0	0	0	0	0	0	0	0	0	0	0	0	0	0	0	0	0		0	3	0	0	0	0	0	0	0	0	0	0	0	0	0	0	0	0	0	0
OTU 261	Bacteria, Firmicutes, Clostridia, Clostridiales, Lachnospiraceae		0	0	0	0	0	1	0	0	0	0	0	0	0	0	0	0	0	0	0	0		0	2	0	0	0	0	0	0	0	0	0	0	0	0	0	0	0	2	0	0
OTU 262	Bacteria, "Bacteroidetes", Flavobacteria, "Flavobacteriales", Flavobacteriaceae		0	0	0	0	0	0	0	0	0	0	0	0	0	0	0	0	0	0	7	0		0	0	0	0	0	0	0	0	0	0	0	0	0	0	0	0	0	0	0	0
OTU 263	Bacteria, Firmicutes, Bacilli, Bacillales, Staphylococcaceae, Staphylococcus		0	0	7	0	0	0	0	0	0	0	0	0	0	0	0	0	0	0	0	0		0	0	0	0	0	0	0	0	0	0	0	0	0	0	0	0	0	0	0	0
OTU 264	Bacteria, "Bacteroidetes", "Bacteroidia", "Bacteroidales", "Prevotellaceae", Prevotella		0	0	0	0	0	0	0	1	0	0	0	0	0	0	0	2	0	0	0	0		0	0	0	0	0	0	0	0	0	0	0	0	0	0	0	0	0	2	0	0
OTU 265	Bacteria, "Bacteroidetes", "Bacteroidia", "Bacteroidales", "Prevotellaceae", Prevotella		0	0	0	0	0	0	0	0	0	0	0	0	0	0	0	2	0	0	0	0		0	0	0	0	0	0	0	0	0	0	0	0	0	0	0	0	0	0	0	0
OTU 266	Bacteria, "Proteobacteria", Betaproteobacteria, Burkholderiales, Comamonadaceae, Acidovorax		0	0	0	0	0	0	0	0	0	0	0	0	0	0	0	0	0	0	0	0		0	0	0	0	2	0	0	0	0	0	0	0	0	0	0	0	0	0	0	0
OTU 267	Bacteria, "Bacteroidetes", Flavobacteria, "Flavobacteriales", Flavobacteriaceae		0	0	0	0	0	0	0	0	0	0	0	0	0	0	0	0	0	0	0	0		0	0	0	0	3	0	0	0	0	0	0	0	0	0	0	0	0	0	0	0
OTU 268	Bacteria, Firmicutes, Bacilli, Lactobacillales, Streptococcaceae, Streptococcus		0	0	0	0	0	0	0	0	0	0	0	0	0	0	0	2	0	0	1	0		0	0	0	0	0	0	0	0	0	0	0	0	1	0	0	0	0	0	0	0
OTU 269	Bacteria, "Proteobacteria", Alphaproteobacteria, Caulobacterales, Caulobacteraceae, Brevundimonas		0	0	0	0	0	0	0	3	0	0	0	0	0	0	0	0	0	0	0	0		0	0	0	0	0	0	0	0	0	0	0	0	0	0	0	0	0	0	0	0
OTU 27	Bacteria, "Proteobacteria", Alphaproteobacteria, Rhizobiales, Bradyrhizobiaceae, Bradyrhizobium		0	0	1	0	0	0	0	0	0	0	0	0	0	0	0	0	0	0	0	0		0	0	0	0	0	0	0	0	0	0	0	0	0	0	0	0	0	0	0	0
OTU 270	Bacteria, OD1, OD1, genera incertae sedis		0	0	0	0	0	0	0	0	0	0	0	0	0	0	2	0	0	0	0	0		0	0	0	0	0	0	0	0	0	0	0	0	0	0	0	0	0	0	0	0
OTU 271	Bacteria, "Bacteroidetes", "Sphingobacteria", "Sphingobacteriales", Chitinophagaceae		0	0	0	0	0	0	0	0	0	0	0	2	0	0	0	0	0	0	0	0		0	0	0	0	0	0	0	0	0	0	0	0	0	0	0	0	0	0	0	0
OTU 272	Bacteria, Firmicutes, Bacilli, Lactobacillales, Aerococcaceae, Abiotrophia		0	0	0	0	0	0	0	0	0	0	0	0	0	0	0	4	0	0	11	0		0	0	0	5	0	8	0	0	0	0	1	0	2	0	25	0	0	26	0	0
OTU 273	Bacteria, "Actinobacteria", Actinobacteria, Actinomycetales, Microbacteriaceae, Leucobacter		0	0	0	1	0	0	0	3	0	0	4	7	7	10	0	0	0	0	0	1		0	0	0	0	0	0	0	0	0	0	0	0	0	0	0	0	0	4	0	0
OTU 274	Bacteria, "Proteobacteria", Gammaproteobacteria, "Enterobacteriales", Enterobacteriaceae, Serratia		0	0	0	0	0	0	0	0	0	0	0	0	0	0	0	0	1	0	0	0		0	2	0	0	1	0	0	0	0	0	0	0	0	0	0	0	0	0	0	0
OTU 275	Bacteria, OD1, OD1, genera incertae sedis		0	0	0	0	0	0	0	0	0	0	1	0	0	0	0	0	0	0	0	1		0	0	0	0	0	0	0	0	0	0	0	0	0	3	0	0	0	0	0	0
OTU 276	Bacteria, "Fusobacteria", "Fusobacteria", "Fusobacteriales", "Leptotrichiaceae"		0	0	0	0	0	0	0	0	0	0	0	0	0	0	0	0	0	0	0	0		0	0	0	0	0	13	2	0	0	0	0	0	0	0	0	0	0	0	0	0
OTU 277	Bacteria, Firmicutes, Bacilli, Bacillales, Bacillaceae 1, Bacillus		0	0	0	0	0	22	0	0	0	0	0	0	0	0	0	0	0	0	0	0		0	0	0	0	0	0	0	0	0	0	0	0	0	0	0	0	0	0	0	0
OTU 278	Bacteria, Firmicutes, Bacilli, Lactobacillales, Streptococcaceae, Streptococcus		0	0	1	0	0	0	0	0	0	0	0	0	0	0	0	4	0	0	11	0		0	9	0	0	0	0	0	0	0	0	0	0	0	0	0	0	0	4	0	0
OTU 279	Bacteria, "Proteobacteria", Alphaproteobacteria, Sphingomonadales, Sphingomonadaceae, Sphingomonas		0	0	0	6	0	0	0	0	0	0	0	0	0	0	0	0	0	0	0	0		0	0	0	0	0	0	0	0	0	0	0	0	0	0	0	0	0	0	0	0
OTU 28	Bacteria, Firmicutes, Bacilli, Bacillales, Bacillaceae 1, Bacillus		0	0	0	0	0	1	0	0	0	0	0	0	0	0	0	0	0	0	0	0		0	0	0	0	0	0	0	0	0	0	0	0	0	0	0	0	0	0	0	0
OTU 280	Bacteria, "Spirochaetes", Spirochaetes, Spirochaetales, Spirochaetaceae, Treponema		0	0	0	0	0	0	0	0	0	0	0	0	0	0	0	6	0	0	0	0		2	0	0	0	0	0	0	0	0	0	0	0	0	0	0	0	0	0	0	0
OTU 281	Bacteria, TM7, TM7 genera incertae sedis		0	0	0	0	0	0	0	0	0	0	0	1	0	0	0	2	0	0	0	0		0	4	0	0	0	0	0	0	0	1	0	0	0	0	0	0	0	0	0	0
OTU 282	Bacteria, "Fusobacteria", "Fusobacteria", "Fusobacteriales", "Leptotrichiaceae"		0	0	0	0	0	0	2	0	0	8	0	0	0	0	0	0	0	0	0	0		0	0	0	0	0	0	0	0	0	0	0	0	0	0	0	0	0	0	0	0
OTU 283	Bacteria, "Actinobacteria", Actinobacteria, Actinomycetales		0	0	0	0	0	0	0	0	0	0	2	0	0	0	0	0	0	0	0	0		0	0	0	0	0	0	0	0	0	0	0	0	0	0	0	0	0	0	0	0
OTU 284	Bacteria, "Bacteroidetes", Flavobacteria, "Flavobacteriales", Flavobacteriaceae		0	0	0	0	0	0	0	0	0	0	0	0	0	0	0	0	0	0	0	0		0	0	0	0	0	27	0	0	0	0	0	0	0	0	0	0	0	0	0	0
OTU 285	Bacteria, "Bacteroidetes", "Bacteroidia", "Bacteroidales"		0	0	0	0	0	0	1	0	0	0	0	0	0	0	0	0	0	0	2	0		0	0	0	0	0	0	0	0	0	0	0	0	0	0	0	0	0	0	0	0
OTU 286	Bacteria, "Actinobacteria", Actinobacteria, Actinomycetales, Micrococcaceae, Rothia		0	0	0	0	0	1	0	1	0	0	1	0	0	1	0	0	1	0	0	0		0	0	0	0	0	0	1	0	0	0	0	0	0	0	0	0	0	0	0	0
OTU 287	Bacteria, "Proteobacteria", Betaproteobacteria, Neisseriales, Neisseriaceae		0	0	0	0	0	0	0	0	0	0	0	0	0	0	0	1	0	0	0	0		0	0	2	0	0	3	0	0	0	0	0	0	0	0	0	0	0	0	0	0
OTU 288	Bacteria, Firmicutes, Negativicutes, Selenomonadales, Veillonellaceae, Dialister		0	0	0	0	0	0	0	0	0	0	1	2	0	0	0	0	0	0	0	0		0	2	0	0	0	0	0	0	0	0	0	0	0	0	0	0	0	0	0	0
OTU 289	Bacteria, "Proteobacteria", Alphaproteobacteria, Rhizobiales, Hyphomicrobiaceae, Devosia		0	0	0	0	1	0	0	0	0	0	0	0	0	0	0	0	0	0	0	0		0	0	0	0	0	0	0	0	0	0	0	0	0	0	0	0	3	0	0	0
OTU 29	Bacteria, "Proteobacteria", Betaproteobacteria, Neisseriales, Neisseriaceae		0	0	0	0	0	0	0	0	0	0	0	0	0	0	0	0	0	0	0	0		0	0	0	0	0	0	0	0	0	0	0	0	0	0	0	0	0	1	0	0
OTU 290	Bacteria, "Bacteroidetes", Flavobacteria, "Flavobacteriales", Flavobacteriaceae, Capnocytophaga		0	0	0	0	0	0	0	0	0	0	0	0	0	0	0	0	0	0	0	0		0	0	0	0	0	0	0	0	3	0	0	0	0	0	0	0	0	0	0	0
OTU 291	Bacteria, "Bacteroidetes", "Bacteroidia", "Bacteroidales", "Prevotellaceae", Prevotella		0	0	0	0	0	0	0	0	0	0	0	0	0	0	0	2	0	0	0	0		0	0	0	0	0	0	0	0	0	0	0	0	0	0	0	0	0	0	0	0
OTU 292	Bacteria, "Proteobacteria", Gammaproteobacteria, Pasteurellales, Pasteurellaceae, Haemophilus		0	0	0	0	0	0	0	0	0	0	1	0	0	0	0	0	0	0	0	0		0	0	0	0	0	0	0	0	1	0	0	0	0	0	0	0	0	2	0	0
OTU 293	Bacteria, Firmicutes, Bacilli, Lactobacillales, Streptococcaceae, Streptococcus		0	0	0	0	0	0	0	1	0	0	0	0	0	0	0	0	0	0	1	0		0	1	0	0	0	0	1	0	0	0	0	0	0	0	1	0	0	0	0	0
OTU 294	Bacteria, Firmicutes, Bacilli, Lactobacillales, Streptococcaceae, Streptococcus		0	0	0	0	0	0	0	0	0	0	1	0	0	0	0	0	0	0	1	0		0	0	0	0	0	0	0	0	0	0	0	0	0	0	0	0	0	0	0	0
OTU 295	Bacteria, "Proteobacteria", Betaproteobacteria, Neisseriales, Neisseriaceae		0	0	0	0	0	0	0	0	0	0	0	0	0	0	0	0	0	0	0	0		0	2	0	0	0	0	0	0	0	0	0	0	0	0	0	0	0	0	0	0
OTU 296	Bacteria, Firmicutes, Bacilli, Lactobacillales, Aerococcaceae, Abiotrophia		0	0	0	0	0	0	0	0	0	0	0	0	0	0	0	0	0	0	1	0		0	0	0	4	0	0	0	0	0	0	0	0	0	0	0	0	0	0	0	0
OTU 297	Bacteria, Cyanobacteria/Chloroplast, Cyanobacteria, Family XI, Family XI, GpXI		0	0	0	0	0	0	0	0	0	0	0	0	0	0	0	0	0	0	2	0		0	0	0	0	0	0	0	0	0	0	0	0	0	0	0	0	0	0	0	0
OTU 298	Bacteria, "Bacteroidetes", "Bacteroidia", "Bacteroidales", "Porphyromonadaceae", Tannerella		0	0	0	0	0	0	0	0	0	0	0	0	0	0	0	0	0	0	0	0		0	0	0	0	0	0	0	0	0	0	0	0	0	0	0	0	0	3	0	0
OTU 299	Bacteria, "Bacteroidetes", "Sphingobacteria", "Sphingobacteriales", Sphingobacteriaceae, Sphingobacterium		0	0	0	1	0	0	0	0	0	0	0	0	0	1	0	0	0	0	0	0		0	0	0	0	0	0	0	0	6	0	0	0	0	0	0	0	0	0	0	0
OTU 3	Bacteria, "Proteobacteria", Gammaproteobacteria, Xanthomonadales, Xanthomonadaceae, Stenotrophomonas		0	0	0	0	0	0	0	0	0	0	0	0	0	0	0	0	0	0	0	0		0	0	0	0	0	0	0	0	1	0	0	0	0	0	0	0	0	0	0	0
OTU 30	Bacteria, Firmicutes, Bacilli, Lactobacillales, Streptococcaceae, Streptococcus		0	0	0	0	0	0	0	0	0	0	0	0	0	0	0	0	0	0	0	0		0	1	0	0	0	0	0	0	0	0	0	0	0	0	0	0	0	0	0	0
OTU 300	Bacteria, Firmicutes, Clostridia, Clostridiales, Lachnospiraceae, Catonella		0	0	0	0	0	0	0	0	0	0	5	0	0	0	0	0	0	0	0	0		0	0	0	0	0	0	0	0	0	0	0	0	0	0	0	0	0	0	0	0
OTU 301	Bacteria, "Bacteroidetes", "Bacteroidia", "Bacteroidales", "Prevotellaceae"		0	0	0	0	2	0	0	0	0	0	0	0	0	0	0	8	0	0	0	0		0	0	1	0	0	1	0	0	0	0	0	0	0	0	0	0	0	0	2	0
OTU 302	Bacteria, "Bacteroidetes", "Bacteroidia", "Bacteroidales", "Prevotellaceae", Prevotella		0	0	0	0	0	0	0	0	0	0	0	0	0	0	0	4	0	0	0	0		0	0	0	0	0	0	0	0	0	0	0	0	0	0	0	0	0	0	0	0
OTU 303	Bacteria, "Proteobacteria", Alphaproteobacteria, Sphingomonadales		0	0	0	0	0	0	0	0	0	0	0	4	0	0	0	0	0	0	0	0		0	0	0	0	0	0	0	0	0	0	0	0	0	0	0	0	0	0	0	0
OTU 304	Bacteria, "Proteobacteria", Deltaproteobacteria, Myxococcales		0	0	0	0	0	0	0	0	0	0	0	0	0	0	0	0	4	0	0	0		0	0	0	0	0	0	0	0	0	0	0	0	0	0	0	0	0	0	0	0
OTU 305	Bacteria, "Proteobacteria", Betaproteobacteria, Neisseriales, Neisseriaceae, Neisseria		0	0	0	0	0	0	0	0	0	0	0	0	0	0	0	0	0	0	7	0		0	0	1	0	0	0	0	0	0	0	0	0	0	0	0	0	0	0	0	0
OTU 306	Bacteria, "Fusobacteria", "Fusobacteria", "Fusobacteriales", "Leptotrichiaceae", Sneathia		0	2	0	0	0	0	0	0	0	0	0	0	0	0	0	0	0	0	0	0		0	0	0	0	0	0	0	0	0	0	0	0	0	0	0	0	0	0	0	0
OTU 307	Bacteria, "Actinobacteria", Actinobacteria, Actinomycetales, Propionibacteriaceae, Propionibacterium		0	0	0	0	0	0	0	0	0	0	0	1	0	0	0	0	0	0	0	0		0	0	0	0	0	0	0	1	0	0	0	0	0	0	0	0	0	0	0	0
OTU 308	Bacteria, Firmicutes, Clostridia, Clostridiales, Lachnospiraceae, Butyrivibrio		0	0	0	0	0	0	0	3	0	0	0	0	0	0	0	1	0	0	0	0		0	0	0	0	2	0	0	0	0	0	0	0	0	0	0	0	1	0	0	0
OTU 309	Bacteria, "Proteobacteria", Alphaproteobacteria, Caulobacterales, Caulobacteraceae, Brevundimonas		0	0	0	0	0	0	0	0	0	0	0	0	0	0	2	0	0	0	0	0		0	16	0	0	0	0	0	0	0	2	0	0	1	0	0	0	0	0	0	0
OTU 31	Bacteria, Firmicutes, Negativicutes, Selenomonadales, Veillonellaceae		0	0	0	0	0	0	1	0	0	0	0	0	0	0	0	0	0	0	0	0		0	0	0	0	0	0	0	0	0	0	0	0	0	0	0	0	0	0	0	0
OTU 310	Bacteria, "Actinobacteria", Actinobacteria, Actinomycetales, Micrococcaceae, Rothia		0	0	0	0	0	1	0	5	0	0	3	0	0	0	0	0	0	0	2	0		0	7	0	1	0	0	0	0	0	0	0	0	0	0	0	0	0	1	0	0
OTU 311	Bacteria, Firmicutes, Clostridia, Clostridiales, Peptostreptococcaceae, Peptostreptococcaceae incertae sedis		0	0	0	0	0	0	0	0	0	0	0	0	0	0	0	5	0	0	0	0		0	0	0	0	0	0	0	0	0	0	0	0	0	0	0	0	0	0	0	0
OTU 312	Bacteria, "Proteobacteria", Epsilonproteobacteria, Campylobacterales, Helicobacteraceae, Helicobacter		0	0	0	0	0	0	0	1	0	0	1	0	0	0	0	0	0	0	0	0		1	0	0	0	0	0	0	2	0	0	0	0	0	0	0	0	0	0	0	0
OTU 313	Bacteria, Firmicutes, Bacilli, Lactobacillales, Streptococcaceae, Lactococcus		0	0	0	0	0	10	0	0	0	0	0	4	0	0	0	0	0	0	0	0		0	0	0	0	0	0	0	0	0	0	0	0	0	0	0	0	0	0	0	0
OTU 314	Bacteria, "Proteobacteria", Betaproteobacteria, Neisseriales, Neisseriaceae, Neisseria		0	0	0	0	0	6	0	0	0	0	0	0	0	0	0	0	0	0	0	0		0	0	0	0	0	0	0	0	0	1	0	0	0	0	0	0	0	0	0	0
OTU 315	Bacteria, "Proteobacteria", Betaproteobacteria, Burkholderiales, Burkholderiaceae, Burkholderia		0	0	1	2	0	0	0	0	0	0	0	0	0	0	0	0	0	0	0	0		0	0	0	0	0	0	0	0	0	0	0	0	0	0	0	0	0	0	0	0
OTU 316	Bacteria, "Proteobacteria", Alphaproteobacteria, Rhizobiales		0	0	0	0	0	0	0	0	0	0	0	0	0	0	0	0	0	0	0	0		5	0	0	0	0	0	0	0	0	0	0	0	0	0	0	0	0	0	0	0
OTU 317	Bacteria, "Proteobacteria", Epsilonproteobacteria, Campylobacterales, Helicobacteraceae, Helicobacter		0	0	0	0	0	0	0	0	0	0	0	0	0	0	0	0	1	0	0	0		1	0	0	0	0	0	0	0	0	0	0	0	0	0	0	0	0	0	0	0
OTU 318	Bacteria, Firmicutes, Bacilli, Lactobacillales, Streptococcaceae, Streptococcus		0	0	0	0	0	0	0	0	0	0	0	0	0	0	0	0	0	0	0	0		0	2	0	0	0	0	0	0	0	0	0	0	0	0	0	0	0	0	0	0
OTU 319	Bacteria, "Proteobacteria", Betaproteobacteria, Burkholderiales, Comamonadaceae, Pelomonas		0	0	0	0	0	0	0	0	0	0	0	0	0	0	0	0	0	0	0	0		0	4	0	0	0	0	2	0	0	0	0	0	0	0	0	0	0	0	0	0
OTU 32	Bacteria, Firmicutes, Bacilli, Lactobacillales, Streptococcaceae, Streptococcus		0	0	0	0	0	0	0	0	0	0	0	0	0	0	0	0	0	0	0	0		0	0	0	0	0	1	0	0	0	0	0	0	0	0	0	0	0	0	0	0
OTU 320	Bacteria, "Acidobacteria", Acidobacteria, Gp4, Gp4, Gp4, Gp4		0	0	0	0	0	0	0	0	0	0	0	6	0	0	0	0	0	0	0	0		0	0	0	0	0	0	0	0	0	0	0	0	0	0	0	0	0	0	0	0
OTU 321	Bacteria, "Bacteroidetes", "Bacteroidia", "Bacteroidales", "Prevotellaceae", Prevotella		0	0	0	0	0	0	1	0	0	0	0	14	0	0	0	0	0	0	0	0		0	0	0	0	0	0	0	0	0	0	0	0	0	0	0	0	0	0	0	0
OTU 322	Bacteria, "Bacteroidetes", Flavobacteria, "Flavobacteriales", Flavobacteriaceae, Flavobacterium		0	0	0	0	0	0	0	0	0	0	0	0	0	0	0	0	0	0	4	0		0	0	0	0	0	0	0	0	0	0	0	0	0	0	0	0	0	0	0	0
OTU 323	Bacteria, "Proteobacteria", Betaproteobacteria, Burkholderiales, Comamonadaceae		0	0	0	0	0	0	0	1	0	0	0	0	0	0	0	0	0	0	2	0		0	0	0	0	0	0	0	0	0	0	0	0	0	0	0	0	0	0	0	0
OTU 324	Bacteria, "Bacteroidetes", Flavobacteria, "Flavobacteriales", Flavobacteriaceae, Capnocytophaga		0	0	0	0	0	0	0	0	0	0	0	0	0	0	0	1	0	0	0	0		0	0	3	0	0	0	0	0	0	0	0	0	0	0	0	0	0	0	0	0
OTU 325	Bacteria, "Proteobacteria", Epsilonproteobacteria, Campylobacterales, Helicobacteraceae, Helicobacter		0	0	0	0	0	0	0	0	0	0	0	0	0	0	0	1	0	0	0	0		0	0	0	0	0	0	0	0	1	0	0	0	0	0	0	0	0	0	0	0
OTU 326	Bacteria, "Proteobacteria", Alphaproteobacteria		0	0	1	0	0	0	0	0	1	0	0	0	0	0	0	0	0	0	0	0		0	0	0	0	0	0	0	0	0	0	0	0	0	0	0	0	0	0	0	0
OTU 327	Bacteria, Firmicutes, Bacilli, Lactobacillales, Streptococcaceae, Streptococcus		0	0	0	0	0	0	0	0	0	0	0	0	0	2	0	0	0	0	0	0		0	0	0	1	0	1	0	0	0	0	0	0	0	0	0	0	0	0	0	0
OTU 328	Bacteria, "Bacteroidetes", Flavobacteria, "Flavobacteriales", Flavobacteriaceae		0	0	0	0	0	0	0	0	0	0	0	0	0	0	0	0	0	0	1	0		0	0	0	0	0	1	0	0	0	0	0	0	0	0	0	0	0	0	0	0
OTU 329	Bacteria, "Proteobacteria", Gammaproteobacteria, Pseudomonadales, Pseudomonadaceae, Pseudomonas		0	0	0	1	0	1	0	1	0	0	0	0	0	8	0	0	0	0	0	0		0	3	0	3	0	0	3	0	0	0	0	0	0	2	0	0	0	0	0	0
OTU 33	Bacteria, "Bacteroidetes", "Bacteroidia", "Bacteroidales"		0	0	0	0	0	0	0	0	0	0	0	0	0	0	0	1	0	0	0	0		0	0	0	0	0	0	0	0	0	0	0	0	0	0	0	0	0	0	0	0
OTU 330	Bacteria, Firmicutes, Bacilli, Lactobacillales, Streptococcaceae, Streptococcus		0	0	0	0	0	0	0	0	0	0	0	0	0	0	0	0	0	0	0	0		0	0	0	0	0	2	0	0	0	0	0	0	0	0	0	0	0	0	0	0
OTU 331	Bacteria, Firmicutes, Bacilli, Lactobacillales, Streptococcaceae, Streptococcus		0	1	0	0	0	0	0	0	0	0	1	0	0	1	0	0	0	0	0	0		0	0	0	0	0	0	0	0	0	0	0	0	0	0	0	0	0	0	0	0
OTU 332	Bacteria, Firmicutes, Bacilli, Lactobacillales, Streptococcaceae, Streptococcus		0	0	0	0	0	0	0	0	0	0	0	0	0	0	0	0	0	0	0	0		0	5	0	0	0	0	0	0	0	0	0	0	0	0	0	0	0	0	0	0
OTU 333	Bacteria, Firmicutes, Bacilli, Lactobacillales, Streptococcaceae, Streptococcus		0	0	0	0	0	0	0	0	0	0	0	0	0	1	0	0	0	0	0	0		0	0	0	0	0	0	1	0	0	0	0	0	0	0	0	0	0	1	0	0
OTU 334	Bacteria, Firmicutes, Bacilli, Lactobacillales, Streptococcaceae, Streptococcus		0	0	0	0	0	0	0	0	0	0	1	0	0	0	0	0	0	0	1	0		0	1	0	0	0	0	0	0	0	0	0	0	0	0	0	0	0	0	0	0
OTU 335	Bacteria, "Bacteroidetes", "Bacteroidia", "Bacteroidales", "Prevotellaceae", Prevotella		0	0	0	0	0	0	0	0	0	0	0	0	0	0	0	0	0	0	2	0		0	0	0	0	0	0	0	0	0	0	0	0	0	0	0	0	0	0	0	0
OTU 336	Bacteria, Firmicutes, Bacilli, Lactobacillales, Carnobacteriaceae, Granulicatella		0	0	0	0	0	0	0	0	0	0	0	0	0	2	0	5	0	0	0	0		0	1	0	0	0	0	2	0	0	0	0	0	0	0	0	0	0	2	0	0
OTU 337	Bacteria, Firmicutes, Clostridia, Clostridiales, Eubacteriaceae, Eubacterium		0	0	0	0	0	0	0	0	0	1	22	8	0	0	0	5	0	0	25	0		0	9	0	0	4	0	0	0	3	0	0	0	0	0	0	1	0	12	0	0
OTU 338	Bacteria, "Proteobacteria", Alphaproteobacteria, Rhizobiales, Bradyrhizobiaceae		0	0	0	3	0	0	1	0	0	0	1	4	0	0	0	0	0	0	0	0		0	0	0	0	0	0	0	0	0	0	0	0	0	0	0	0	0	0	0	0
OTU 339	Bacteria, "Fusobacteria", "Fusobacteria", "Fusobacteriales", "Leptotrichiaceae", Leptotrichia		0	0	0	0	0	0	0	0	0	0	0	0	0	0	0	11	0	0	0	0		0	0	0	0	0	0	0	0	0	0	0	0	0	0	0	0	0	0	0	0
OTU 34	Bacteria, "Proteobacteria", Betaproteobacteria, Neisseriales, Neisseriaceae, Neisseria		0	0	0	0	0	0	0	0	0	0	0	0	0	0	0	0	0	0	0	0		0	0	1	0	0	0	0	0	0	0	0	0	0	0	0	0	0	0	0	0
OTU 340	Bacteria, "Bacteroidetes", "Bacteroidia", "Bacteroidales", "Porphyromonadaceae", Porphyromonas		0	0	0	0	0	1	0	0	0	0	0	1	0	0	0	0	0	0	0	0		0	0	0	0	0	0	0	0	0	0	0	0	0	0	0	0	0	0	0	0
OTU 341	Bacteria, Firmicutes, Bacilli, Lactobacillales, Leuconostocaceae, Weissella		0	0	0	0	0	0	0	0	0	0	0	0	0	0	0	0	0	0	0	0		0	0	0	0	0	2	0	0	0	0	0	0	0	0	0	0	0	0	0	0
OTU 342	Bacteria, "Bacteroidetes", "Bacteroidia", "Bacteroidales", "Prevotellaceae", Prevotella		0	0	0	0	0	0	5	0	0	0	1	0	0	0	0	0	0	0	7	0		0	0	0	1	0	1	2	0	0	0	0	0	0	0	0	1	0	0	0	0
OTU 343	Bacteria, TM7, TM7 genera incertae sedis		0	0	0	0	0	0	0	0	0	0	3	0	0	0	0	0	0	0	0	0		0	0	0	0	0	0	0	0	0	0	0	0	0	0	0	0	0	0	0	0
OTU 344	Bacteria, Firmicutes, Clostridia, Clostridiales, Peptococcaceae 1, Peptococcus		0	0	0	0	0	7	0	0	0	3	0	0	0	0	0	7	0	0	0	0		0	0	0	0	0	0	0	0	0	0	0	0	0	0	0	0	0	0	0	0
OTU 345	Bacteria, "Actinobacteria", Actinobacteria, Actinomycetales, Actinomycetaceae, Actinomyces		0	0	0	0	0	0	0	0	0	0	0	0	0	0	0	0	0	0	0	0		0	6	0	0	0	0	0	0	0	0	0	0	0	0	0	0	0	0	0	0
OTU 346	Bacteria, "Bacteroidetes", Flavobacteria, "Flavobacteriales", Flavobacteriaceae		0	0	0	0	0	0	0	0	0	0	0	0	0	0	0	0	0	0	0	0		0	0	3	0	0	0	0	0	0	0	0	0	0	0	0	0	0	0	0	0
OTU 347	Bacteria, Firmicutes, Bacilli, Bacillales, Staphylococcaceae, Staphylococcus		0	0	2	0	0	0	0	0	0	0	0	0	0	0	0	0	0	0	0	0		0	0	0	0	0	0	0	0	0	0	0	0	0	0	0	0	0	0	0	0
OTU 348	Bacteria, Firmicutes, Bacilli, Lactobacillales, Streptococcaceae, Streptococcus		0	0	0	0	0	0	0	0	0	0	0	0	0	0	0	0	0	0	0	0		0	1	0	0	0	0	0	0	0	0	0	0	0	0	1	0	0	1	0	0
OTU 349	Bacteria, Firmicutes, Bacilli, Lactobacillales, Streptococcaceae, Streptococcus		0	1	0	0	0	1	1	1	0	0	1	0	0	0	0	0	0	0	2	0		2	0	0	0	0	0	1	2	1	1	0	0	0	0	0	0	0	0	0	0
OTU 35	Bacteria, "Proteobacteria", Epsilonproteobacteria, Campylobacterales, Campylobacteraceae, Campylobacter		0	0	0	0	0	0	0	0	0	0	0	0	0	0	0	0	0	0	0	0		0	0	0	0	0	0	0	0	1	0	0	0	0	0	0	0	0	0	0	0
OTU 350	Bacteria, "Actinobacteria", Actinobacteria, Actinomycetales, Propionibacteriaceae, Propionibacterium		3	3	5	0	1	19	1	5	0	1	7	0	0	9	2	5	16	3	6	11		0	39	0	63	6	2	9	5	10	7	0	0	0	5	1	1	4	8	0	2
OTU 351	Bacteria, "Bacteroidetes", Flavobacteria, "Flavobacteriales", Flavobacteriaceae, Flavobacterium		0	0	0	0	0	0	0	0	0	0	0	0	0	0	0	0	0	0	0	0		0	21	0	0	0	0	0	0	0	0	0	0	0	0	0	0	0	0	0	0
OTU 352	Bacteria, "Proteobacteria", Epsilonproteobacteria, Campylobacterales, Helicobacteraceae		0	0	0	0	0	0	0	1	0	0	0	0	0	0	0	0	0	0	0	0		0	1	0	0	0	0	0	0	0	0	1	0	0	0	0	0	0	0	0	0
OTU 353	Bacteria, Firmicutes, Clostridia, Clostridiales, Lachnospiraceae, Catonella		0	0	0	0	0	0	0	0	0	0	0	1	0	0	0	9	0	0	9	0		0	13	1	0	0	0	0	0	0	0	0	0	0	0	1	0	0	1	0	0
OTU 354	Bacteria, "Actinobacteria", Actinobacteria, Coriobacteriales, Coriobacteriaceae, Cryptobacterium		0	0	0	0	0	0	0	0	0	0	4	0	0	0	0	0	0	0	0	0		0	39	0	0	0	0	0	0	0	0	0	0	0	0	0	0	0	0	0	0
OTU 355	Bacteria, Firmicutes, Negativicutes, Selenomonadales, Veillonellaceae		0	0	0	0	0	0	0	0	0	0	0	0	0	0	0	0	0	0	0	0		0	93	0	0	0	0	0	0	0	0	0	0	0	0	0	1	0	0	0	0
OTU 356	Bacteria, "Proteobacteria", Gammaproteobacteria, Xanthomonadales, Xanthomonadaceae		0	0	0	1	0	10	0	0	0	0	0	0	0	2	0	0	0	0	0	0		0	5	0	2	10	2	2	0	0	0	0	0	0	2	0	0	0	0	0	0
OTU 357	Bacteria, "Bacteroidetes", "Bacteroidia", "Bacteroidales", "Prevotellaceae"		0	0	0	0	0	0	0	0	0	0	0	0	0	0	0	2	0	0	0	0		0	0	0	0	0	0	0	0	0	0	0	0	0	0	0	0	0	0	0	0
OTU 358	Bacteria, "Bacteroidetes", Flavobacteria, "Flavobacteriales", Flavobacteriaceae, Flavobacterium		0	0	0	0	0	0	0	0	0	0	0	0	0	0	0	0	4	0	0	0		0	0	0	0	0	0	0	0	0	0	0	0	0	0	0	0	0	0	0	0
OTU 359	Bacteria, "Bacteroidetes", "Bacteroidia", "Bacteroidales", "Porphyromonadaceae"		0	0	0	0	1	25	0	0	0	5	0	0	0	5	0	15	0	0	30	0		3	0	0	0	0	0	1	0	0	0	1	0	2	0	3	0	1	0	0	0
OTU 36	Bacteria, Firmicutes, Negativicutes, Selenomonadales, Veillonellaceae, Selenomonas		0	0	0	0	0	0	0	0	0	0	0	0	0	0	0	1	0	0	0	0		0	0	0	0	0	0	0	0	0	0	0	0	0	0	0	0	0	0	0	0
OTU 360	Bacteria, "Proteobacteria", Gammaproteobacteria, Xanthomonadales, Xanthomonadaceae, Stenotrophomonas		0	0	1	8	0	0	4	2	1	1	0	0	2	3	0	11	0	0	0	0		0	5	3	16	0	0	4	0	72	2	0	0	0	1	0	0	0	0	0	0
OTU 361	Bacteria, "Proteobacteria", Gammaproteobacteria, Xanthomonadales, Xanthomonadaceae		0	0	0	0	0	0	0	0	0	0	3	0	0	0	0	0	0	0	0	3		0	11	0	0	0	2	7	1	0	0	1	0	0	0	0	0	0	0	0	0
OTU 362	Bacteria, "Bacteroidetes", Flavobacteria, "Flavobacteriales", Flavobacteriaceae		0	0	0	0	0	0	3	1	0	0	0	0	0	0	0	16	0	0	22	0		0	0	2	0	0	0	0	0	0	0	0	0	0	0	0	0	0	0	0	0
OTU 363	Bacteria, "Spirochaetes", Spirochaetes, Spirochaetales, Spirochaetaceae, Treponema		0	0	0	0	0	0	0	0	0	0	0	0	0	3	0	1	0	0	0	0		0	0	0	0	0	0	0	0	0	0	0	0	0	0	0	0	0	0	0	0
OTU 364	Bacteria, "Bacteroidetes", "Bacteroidia", "Bacteroidales", "Prevotellaceae", Prevotella		0	0	0	0	0	0	0	0	0	0	0	0	0	0	0	0	0	0	0	0		0	3	0	0	0	0	0	0	0	0	1	0	0	0	0	0	0	0	0	1
OTU 365	Bacteria, Firmicutes, Bacilli, Bacillales, Staphylococcaceae, Staphylococcus		0	0	18	0	0	0	0	0	0	0	0	0	0	0	0	0	0	0	0	0		0	0	0	0	0	0	0	0	0	0	0	0	0	0	0	0	0	0	0	0
OTU 366	Bacteria, Firmicutes, Bacilli, Lactobacillales, Leuconostocaceae, Weissella		0	0	0	0	0	0	0	0	0	0	0	0	0	0	0	0	0	0	0	0		0	0	0	0	0	206	0	0	0	0	0	0	0	0	0	0	0	0	0	0
OTU 367	Bacteria, "Bacteroidetes", "Bacteroidia", "Bacteroidales", "Prevotellaceae", Prevotella		0	0	0	0	0	0	0	0	0	0	0	0	0	0	0	0	0	0	0	0		0	2	0	0	0	0	0	0	0	0	0	0	0	0	0	0	0	1	0	0
OTU 368	Bacteria, "Proteobacteria", Gammaproteobacteria, Pseudomonadales, Moraxellaceae, Acinetobacter		1	0	0	2	0	1	0	0	0	0	0	0	1	0	0	0	0	0	0	1		0	0	0	0	0	0	0	0	0	0	0	0	0	0	0	0	0	0	0	0
OTU 369	Bacteria, "Proteobacteria", Alphaproteobacteria, Caulobacterales, Caulobacteraceae		0	0	0	6	0	12	0	0	0	0	0	0	0	0	0	0	0	0	0	0		0	0	0	0	0	0	0	0	0	0	0	0	0	0	0	0	0	0	0	0
OTU 37	Bacteria, "Proteobacteria", Alphaproteobacteria, Caulobacterales, Caulobacteraceae, Brevundimonas		0	0	0	0	0	0	0	1	0	0	0	0	0	0	0	0	0	0	0	0		0	0	0	0	0	0	0	0	0	0	0	0	0	0	0	0	0	0	0	0
OTU 370	Bacteria, Firmicutes, Bacilli, Bacillales, Staphylococcaceae, Staphylococcus		0	0	3	0	0	0	0	0	0	0	0	0	0	0	0	0	0	0	0	0		0	0	0	0	0	0	0	0	0	0	0	0	0	0	0	0	0	0	0	0
OTU 371	Bacteria, Firmicutes, Bacilli, Bacillales, Staphylococcaceae, Staphylococcus		0	0	8	0	0	0	0	0	0	0	0	0	0	0	0	0	0	0	0	0		0	0	0	0	0	0	0	0	0	0	0	0	0	0	0	0	0	0	0	0
OTU 372	Bacteria, "Proteobacteria", Alphaproteobacteria		0	0	0	0	0	0	0	0	0	0	0	0	0	0	9	0	0	0	0	0		0	0	0	0	0	0	0	0	0	0	0	0	0	0	0	0	0	0	0	0
OTU 373	Bacteria, Firmicutes, Bacilli, Lactobacillales, Streptococcaceae, Streptococcus		0	1	0	0	0	10	0	1	0	0	6	4	0	0	0	0	0	0	2	0		6	0	0	0	0	0	10	0	0	0	0	1	0	0	1	0	0	3	0	0
OTU 374	Bacteria, "Bacteroidetes", "Bacteroidia", "Bacteroidales", "Porphyromonadaceae", Tannerella		0	0	0	0	0	0	0	2	0	0	0	0	0	0	0	4	0	0	4	0		0	0	5	0	0	0	0	0	0	0	0	0	0	0	0	0	0	0	0	0
OTU 375	Bacteria, Firmicutes, Erysipelotrichia, Erysipelotrichales, Erysipelotrichaceae, Erysipelotrichaceae incertae sedis		0	0	0	0	0	0	0	0	0	0	0	0	0	0	0	2	0	0	6	0		0	0	0	10	0	3	15	0	0	0	0	0	0	0	1	0	0	0	0	0
OTU 376	Bacteria, Firmicutes, Bacilli, Bacillales, Staphylococcaceae, Staphylococcus		0	0	5	0	0	0	0	0	1	1	0	0	0	0	0	0	0	0	0	0		0	0	0	0	0	0	0	0	0	0	0	0	0	0	0	0	0	0	0	0
OTU 377	Bacteria, Firmicutes, Bacilli, Lactobacillales, Streptococcaceae, Streptococcus		0	0	0	0	0	0	0	0	0	0	0	0	0	0	0	1	0	0	0	0		1	0	0	0	0	0	0	0	0	0	0	0	0	0	0	0	0	0	0	0
OTU 378	Bacteria, "Fusobacteria", "Fusobacteria", "Fusobacteriales", "Leptotrichiaceae", Streptobacillus		0	0	0	0	0	0	0	0	0	0	0	3	0	0	0	6	0	0	0	0		0	0	0	0	0	0	0	0	0	0	0	0	0	0	0	0	0	0	0	0
OTU 379	Bacteria, Firmicutes, Bacilli, Lactobacillales, Streptococcaceae, Streptococcus		0	0	0	0	0	0	0	2	0	0	1	0	0	0	0	0	0	0	1	0		0	0	0	0	1	0	0	0	1	0	0	0	0	0	0	0	0	0	0	0
OTU 38	Bacteria, Firmicutes, Negativicutes, Selenomonadales, Veillonellaceae, Veillonella		0	0	0	0	0	0	0	0	0	0	0	0	0	0	0	0	0	0	1	0		0	0	0	0	0	0	0	0	0	0	0	0	0	0	0	0	0	0	0	0
OTU 380	Bacteria, "Fusobacteria", "Fusobacteria", "Fusobacteriales", "Leptotrichiaceae"		0	0	0	0	0	0	0	0	0	1	0	0	0	13	0	1	0	0	0	0		0	0	3	0	1	2	0	0	0	0	1	0	0	0	0	0	0	3	0	0
OTU 381	Bacteria, Firmicutes, Bacilli, Lactobacillales, Aerococcaceae, Abiotrophia		0	0	0	0	0	0	0	0	0	0	0	0	0	0	0	0	0	0	0	0		0	0	0	0	0	0	0	1	0	0	0	0	0	0	1	0	0	5	0	0
OTU 382	Bacteria, "Proteobacteria", Betaproteobacteria, Burkholderiales, Comamonadaceae, Variovorax		0	0	0	1	0	0	0	0	0	0	0	0	0	6	0	0	0	0	0	0		0	0	0	0	0	0	0	0	0	0	0	0	0	0	0	0	1	0	0	0
OTU 383	Bacteria, "Proteobacteria", Alphaproteobacteria, Rhodospirillales, Acetobacteraceae, Acidocella		0	0	0	0	0	0	0	0	0	0	0	0	0	0	0	0	0	0	0	0		0	0	0	0	0	0	0	0	0	0	0	0	0	0	0	0	0	0	0	2
OTU 384	Bacteria, "Proteobacteria", Betaproteobacteria, Neisseriales, Neisseriaceae, Neisseria		0	0	0	0	0	0	1	0	0	0	0	0	0	0	0	2	0	0	0	0		0	0	0	0	0	0	0	0	0	0	0	0	0	0	0	0	0	0	0	0
OTU 385	Bacteria, Firmicutes, Negativicutes, Selenomonadales, Veillonellaceae		0	0	0	0	0	0	0	0	0	0	0	7	0	0	0	0	0	0	0	0		0	0	0	0	0	0	0	0	0	0	0	1	0	0	0	0	0	0	0	0
OTU 386	Bacteria, "Fusobacteria", "Fusobacteria", "Fusobacteriales"		0	0	0	0	0	0	0	0	0	0	0	0	0	0	0	0	0	0	0	0		0	0	1	3	0	0	5	0	0	0	0	0	0	0	0	0	0	0	0	0
OTU 387	Bacteria, "Actinobacteria", Actinobacteria, Actinomycetales		0	0	0	0	0	0	0	0	0	0	0	3	0	0	0	0	0	0	0	0		0	0	0	0	0	0	0	0	0	0	0	0	0	0	0	0	0	0	0	0
OTU 388	Bacteria, Firmicutes, Bacilli, Bacillales, Staphylococcaceae, Staphylococcus		0	0	0	0	0	0	0	0	0	0	0	0	4	0	0	0	0	0	0	0		0	0	0	0	0	0	0	2	0	0	0	1634	0	0	0	0	0	0	0	0
OTU 389	Bacteria, Firmicutes, Clostridia, Clostridiales, Peptostreptococcaceae, Peptostreptococcus		0	0	0	0	0	0	0	1	0	0	0	1	0	1	0	0	0	0	0	0		1	2	0	0	0	0	0	0	0	0	0	0	0	0	3	1	0	0	0	0
OTU 39	Bacteria, Firmicutes, Negativicutes, Selenomonadales, Veillonellaceae		0	0	0	0	0	0	0	0	0	0	0	0	0	0	0	0	0	0	1	0		0	0	0	0	0	0	0	0	0	0	0	0	0	0	0	0	0	0	0	0
OTU 390	Bacteria, "Proteobacteria", Betaproteobacteria, Burkholderiales, Burkholderiales incertae sedis, Aquabacterium		0	0	0	0	0	0	0	0	0	0	0	0	0	0	0	0	0	1	0	0		0	2	0	0	8	0	0	0	0	0	0	0	0	0	0	0	0	0	0	0
OTU 391	Bacteria, Firmicutes, Negativicutes, Selenomonadales, Veillonellaceae, Veillonella		0	0	0	0	0	0	0	4	0	0	0	1	0	1	0	0	2	0	1	0		0	6	0	0	0	0	0	0	0	0	0	0	0	0	0	1	1	0	0	0
OTU 392	Bacteria, "Actinobacteria", Actinobacteria, Actinomycetales, Actinomycetaceae, Actinomyces		0	0	0	0	0	0	1	0	0	0	1	0	0	0	0	6	0	0	12	0		0	26	0	1	2	0	1	0	0	0	0	0	0	0	0	0	0	0	0	0
OTU 393	Bacteria, "Proteobacteria", Epsilonproteobacteria, Campylobacterales, Helicobacteraceae, Helicobacter		0	0	0	0	0	0	0	0	0	0	0	0	0	0	0	1	0	0	0	0		0	0	0	0	0	0	0	0	0	0	0	0	1	0	0	0	0	0	0	0
OTU 394	Bacteria, SR1, SR1, genera incertae sedis		0	0	0	0	0	0	0	0	0	0	0	3	0	0	0	3	0	0	12	0		0	0	25	0	0	1	0	0	3	0	0	0	0	0	3	0	0	1	0	0
OTU 395	Bacteria, "Proteobacteria", Betaproteobacteria, Burkholderiales		0	0	0	0	0	0	0	0	0	0	0	0	0	0	0	14	0	0	1	0		0	0	4	0	0	0	2	0	4	0	0	0	0	0	0	0	0	0	0	0
OTU 396	Bacteria, "Proteobacteria", Betaproteobacteria, Neisseriales, Neisseriaceae, Neisseria		0	0	0	0	0	0	0	0	0	0	0	0	0	0	0	1	0	0	28	0		0	0	1	0	0	0	0	0	0	0	0	0	0	0	0	0	0	0	0	0
OTU 397	Bacteria, "Proteobacteria", Betaproteobacteria, Burkholderiales, Comamonadaceae, Comamonas		0	0	0	0	0	0	0	0	0	0	0	0	0	0	0	0	0	0	0	0		0	0	0	0	5	0	0	0	0	0	0	0	0	0	0	0	0	0	0	0
OTU 398	Bacteria, Firmicutes, Bacilli, Lactobacillales, Streptococcaceae, Streptococcus		0	0	0	0	0	0	0	0	0	0	0	0	0	0	0	0	0	0	0	0		0	0	0	0	0	0	1	0	0	0	0	0	0	0	0	0	0	2	0	0
OTU 399	Bacteria, "Bacteroidetes", Flavobacteria, "Flavobacteriales", Flavobacteriaceae, Flavobacterium		0	0	0	0	0	0	0	0	0	0	0	0	0	0	0	0	2	0	0	0		0	0	0	0	0	0	0	0	0	0	0	0	0	0	0	0	0	0	0	0
OTU 4	Bacteria, TM7, TM7 genera incertae sedis		0	0	0	0	0	0	0	0	0	0	0	0	0	0	0	1	0	0	0	0		0	0	0	0	0	0	0	0	0	0	0	0	0	0	0	0	0	0	0	0
OTU 40	Bacteria, "Bacteroidetes", "Bacteroidia", "Bacteroidales", "Prevotellaceae"		0	0	0	0	0	0	0	0	0	0	0	0	0	0	0	1	0	0	0	0		0	0	0	0	0	0	0	0	0	0	0	0	0	0	0	0	0	0	0	0
OTU 400	Bacteria, Firmicutes, Bacilli, Bacillales, Bacillaceae 1, Bacillus		0	0	0	0	0	0	0	0	0	0	0	0	2	0	0	0	0	0	0	0		0	0	0	0	0	0	0	0	0	0	0	0	0	0	0	0	0	0	0	0
OTU 401	Bacteria, "Bacteroidetes", "Bacteroidia", "Bacteroidales", "Prevotellaceae"		0	0	0	1	0	0	0	0	0	0	0	1	0	0	0	4	0	0	0	0		0	0	0	0	0	3	0	0	0	0	0	0	0	0	0	0	0	0	0	0
OTU 402	Bacteria, Firmicutes, Bacilli, Bacillales, Bacillales, Incertae Sedis XI, Gemella		0	0	1	0	0	0	0	2	0	1	2	0	0	3	0	1	0	0	2	0		1	0	1	0	0	1	0	1	0	1	0	0	0	0	0	0	0	9	0	0
OTU 403	Bacteria, "Bacteroidetes", Flavobacteria, "Flavobacteriales", Flavobacteriaceae		0	0	0	5	0	0	1	0	0	0	0	0	1	13	7	1	1	2	1	0		0	0	0	12	2	0	1	0	4	3	0	0	2	1	1	0	0	0	0	1
OTU 404	Bacteria, "Bacteroidetes", "Bacteroidia", "Bacteroidales", "Prevotellaceae", Prevotella		0	0	0	0	0	23	0	0	0	0	0	0	0	0	0	1	0	0	0	0		0	0	0	0	0	2	0	0	0	0	0	0	0	0	0	0	0	1	0	0
OTU 405	Bacteria, Firmicutes, Clostridia, Clostridiales		0	0	0	0	0	0	0	0	0	0	0	0	0	0	0	0	0	0	0	0		0	0	0	0	0	2	0	0	0	0	0	0	0	0	0	0	0	0	0	0
OTU 406	Bacteria, Firmicutes, Bacilli, Bacillales, Bacillales, Incertae Sedis XI, Gemella		0	1	0	0	0	0	0	0	0	0	0	1	0	0	0	0	0	0	0	0		0	0	0	0	0	0	0	0	0	0	0	0	0	0	1	0	0	0	0	0
OTU 407	Bacteria, "Bacteroidetes", "Bacteroidia", "Bacteroidales", "Prevotellaceae", Prevotella		0	0	0	0	0	0	0	0	0	0	0	0	0	0	0	5	0	0	0	0		0	0	0	0	0	0	0	0	0	0	0	0	0	0	0	0	0	0	0	0
OTU 408	Bacteria, "Proteobacteria", Epsilonproteobacteria, Campylobacterales, Helicobacteraceae, Helicobacter		0	0	0	0	1	0	0	0	2	0	0	0	0	0	0	0	0	0	0	0		0	0	0	0	1	0	0	0	0	0	0	0	0	1	0	0	0	1	0	0
OTU 409	Bacteria, "Actinobacteria", Actinobacteria, Actinomycetales, Microbacteriaceae, Leucobacter		0	0	0	1	0	0	0	0	0	0	1	0	0	6	0	0	0	0	0	0		0	0	0	0	0	0	1	0	0	0	0	0	1	0	0	1	0	0	0	0
OTU 41	Bacteria, "Proteobacteria", Alphaproteobacteria, Caulobacterales, Caulobacteraceae, Brevundimonas		0	0	0	0	0	0	0	0	0	0	0	0	0	0	1	0	0	0	0	0		0	0	0	0	0	0	0	0	0	0	0	0	0	0	0	0	0	0	0	0
OTU 410	Bacteria, Firmicutes, Bacilli, Lactobacillales, Carnobacteriaceae, Granulicatella		0	0	0	0	0	0	0	0	0	0	0	0	0	0	0	2	0	0	0	0		0	0	0	0	0	0	0	0	0	0	0	0	0	0	0	0	0	0	0	0
OTU 411	Bacteria, "Proteobacteria", Betaproteobacteria, Neisseriales, Neisseriaceae, Neisseria		0	0	0	0	0	0	6	0	0	0	0	0	0	0	0	6	0	0	0	0		0	0	2	0	0	0	0	0	0	0	0	0	0	0	0	0	0	0	0	0
OTU 412	Bacteria, "Bacteroidetes", "Bacteroidia", "Bacteroidales", "Prevotellaceae", Prevotella		0	0	0	0	0	0	0	0	0	0	0	0	0	5	0	13	0	0	0	0		0	0	0	0	0	0	8	0	0	0	0	0	0	0	0	0	0	0	0	0
OTU 413	Bacteria, Firmicutes, Negativicutes, Selenomonadales, Veillonellaceae		0	0	0	0	0	0	0	0	0	0	0	0	0	0	0	0	0	0	0	0		0	1	0	0	0	0	0	0	0	0	0	0	0	0	0	0	0	1	0	0
OTU 414	Bacteria, "Actinobacteria", Actinobacteria, Actinomycetales, Micrococcaceae		0	0	2	0	0	0	0	1	0	0	0	0	1	1	0	0	0	0	0	0		0	0	0	2	0	0	5	0	2	0	0	0	0	0	0	0	0	0	0	0
OTU 415	Bacteria, Firmicutes, Negativicutes, Selenomonadales, Veillonellaceae, Veillonella		0	0	0	0	0	0	0	0	0	0	0	0	0	3	0	0	0	0	0	0		0	0	0	0	0	0	0	0	0	0	0	0	0	0	0	0	0	0	0	0
OTU 416	Bacteria, "Bacteroidetes", "Bacteroidia", "Bacteroidales", "Porphyromonadaceae", Porphyromonas		0	0	0	0	0	0	3	0	0	0	0	0	0	0	0	7	0	0	0	0		0	0	4	0	0	0	0	0	0	0	0	0	0	0	0	0	0	0	0	0
OTU 417	Bacteria, "Bacteroidetes", "Bacteroidia", "Bacteroidales", "Prevotellaceae", Prevotella		0	0	0	0	0	0	0	0	0	0	0	0	0	7	0	4	0	0	0	0		0	0	2	0	0	0	0	0	0	0	0	0	0	0	0	0	0	1	0	0
OTU 418	Bacteria, Firmicutes, Bacilli, Bacillales, Bacillales, Incertae Sedis XI, Gemella		0	1	0	0	0	0	0	0	0	1	0	1	0	0	0	0	0	0	1	0		0	0	0	0	0	0	1	0	0	6	0	0	1	0	1	0	0	0	0	0
OTU 419	Bacteria, "Actinobacteria", Actinobacteria, Actinomycetales, Microbacteriaceae		0	0	0	0	0	0	1	0	0	0	0	0	0	0	0	0	0	0	0	0		0	0	0	0	0	0	0	0	3	0	0	0	0	0	0	0	0	0	0	0
OTU 42	Bacteria, "Actinobacteria", Actinobacteria, Actinomycetales, Corynebacteriaceae, Corynebacterium		0	0	0	0	0	0	0	0	0	0	0	0	0	0	0	0	0	0	0	0		0	0	0	0	0	0	0	0	1	0	0	0	0	0	0	0	0	0	0	0
OTU 420	Bacteria, "Actinobacteria", Actinobacteria, Actinomycetales, Actinomycetaceae, Actinomyces		0	0	0	0	0	0	0	0	0	0	0	0	0	0	0	0	0	0	11	0		0	8	1	0	0	0	0	0	0	0	0	0	0	0	0	0	0	0	0	0
OTU 421	Bacteria, Firmicutes, Bacilli, Lactobacillales, Streptococcaceae, Streptococcus		0	2	0	0	0	0	0	0	0	0	1	0	0	0	0	0	0	0	1	0		0	0	0	1	1	0	1	0	0	0	0	0	0	0	0	0	0	0	0	0
OTU 422	Bacteria, Firmicutes, Bacilli, Lactobacillales, Streptococcaceae, Streptococcus		0	0	0	0	0	0	0	0	0	0	0	0	0	1	0	0	0	0	1	0		0	1	0	0	0	0	0	0	0	0	0	0	0	0	0	0	0	0	0	0
OTU 423	Bacteria, "Actinobacteria", Actinobacteria, Coriobacteriales, Coriobacteriaceae, Atopobium		0	0	0	0	0	0	0	0	0	0	8	3	0	0	0	0	0	0	0	0		0	0	0	0	0	0	0	0	0	0	0	0	0	0	0	0	0	0	0	0
OTU 424	Bacteria, "Proteobacteria", Alphaproteobacteria, Rhizobiales, Bradyrhizobiaceae, Bosea		0	0	0	0	0	0	0	0	0	0	0	0	0	0	0	0	0	0	0	0		0	0	2	0	0	0	0	0	3	0	0	0	0	0	0	0	0	0	0	0
OTU 425	Bacteria, "Spirochaetes", Spirochaetes, Spirochaetales, Spirochaetaceae, Treponema		0	0	0	0	0	0	0	0	0	0	0	0	0	0	0	0	0	0	0	0		0	0	1	0	0	1	0	0	0	0	0	0	0	0	0	0	0	0	0	0
OTU 426	Bacteria, "Bacteroidetes", "Bacteroidia", "Bacteroidales", "Prevotellaceae", Prevotella		0	0	0	0	0	0	0	0	0	0	2	0	0	0	0	0	0	0	0	0		0	0	0	0	0	0	2	0	0	0	0	0	0	0	0	0	0	0	0	0
OTU 427	Bacteria, "Proteobacteria", Gammaproteobacteria, Xanthomonadales, Xanthomonadaceae, Stenotrophomonas		0	0	1	3	0	12	0	0	0	0	0	0	0	0	0	2	0	0	11	0		0	4	1	29	0	6	12	0	11	0	0	0	0	0	0	0	2	0	0	1
OTU 428	Bacteria, "Actinobacteria", Actinobacteria, Actinomycetales		0	0	0	0	0	0	0	0	0	0	0	0	0	0	0	0	0	0	0	0		0	0	0	0	0	0	0	0	0	0	0	0	0	0	0	0	0	2	0	0
OTU 429	Bacteria, "Proteobacteria", Epsilonproteobacteria, Campylobacterales, Campylobacteraceae, Campylobacter		0	0	0	0	0	0	0	0	0	1	0	0	0	0	0	5	0	0	0	0		0	0	2	0	0	2	0	0	0	0	0	0	0	0	0	0	0	3	0	0
OTU 43	Bacteria, "Proteobacteria", Gammaproteobacteria, Pasteurellales, Pasteurellaceae, Haemophilus		0	0	0	0	0	0	0	0	0	0	0	0	0	0	0	0	0	0	0	0		0	0	0	0	0	0	0	0	0	0	1	0	0	0	0	0	0	0	0	0
OTU 430	Bacteria, "Actinobacteria", Actinobacteria, Actinomycetales, Micrococcaceae, Rothia		1	0	0	0	4	0	0	0	0	0	2	0	0	3	0	0	0	0	133	0		0	0	4	0	0	0	0	0	0	0	0	0	0	0	0	0	0	0	0	0
OTU 431	Bacteria, "Proteobacteria", Alphaproteobacteria, Rhodobacterales, Rhodobacteraceae		0	0	0	0	0	0	0	0	0	0	0	3	0	0	0	0	0	0	0	0		0	0	0	0	0	0	0	0	0	0	0	0	0	0	0	0	0	0	0	0
OTU 432	Bacteria, Firmicutes, Bacilli, Bacillales, Staphylococcaceae, Staphylococcus		0	1	3	0	0	0	0	0	0	0	0	0	0	0	0	0	0	0	0	0		0	0	0	0	0	0	0	0	0	0	0	0	0	0	0	0	0	0	0	0
OTU 433	Bacteria, "Fusobacteria", "Fusobacteria", "Fusobacteriales", "Fusobacteriaceae", Fusobacterium		0	0	0	0	0	0	0	0	0	0	1	0	0	0	0	1	0	0	0	0		0	0	0	0	0	0	0	0	0	0	0	0	0	0	0	0	0	2	0	0
OTU 434	Bacteria, "Actinobacteria", Actinobacteria, Actinomycetales, Micrococcaceae, Rothia		0	0	0	0	0	0	0	1	0	0	5	0	0	0	0	0	0	0	3	0		0	7	0	1	0	0	0	0	0	1	0	0	0	0	0	1	0	7	0	0
OTU 435	Bacteria, Firmicutes, Clostridia, Clostridiales, Lachnospiraceae		0	0	0	0	0	0	0	0	0	1	0	0	0	0	0	0	0	0	5	0		0	0	7	0	0	0	0	0	0	0	0	0	0	0	0	0	0	0	0	0
OTU 436	Bacteria, "Bacteroidetes", "Bacteroidia", "Bacteroidales", "Prevotellaceae", Prevotella		0	0	0	0	0	1	0	0	0	0	0	0	0	0	0	0	0	0	0	0		0	0	0	0	0	0	1	0	0	0	0	0	0	0	0	0	0	0	0	0
OTU 437	Bacteria, Firmicutes, Erysipelotrichia, Erysipelotrichales, Erysipelotrichaceae		0	0	2	0	0	0	0	0	1	0	0	0	0	0	0	0	0	0	0	0		1	0	1	0	0	0	0	0	0	0	0	0	0	0	0	0	0	0	0	0
OTU 438	Bacteria, "Bacteroidetes", Flavobacteria, "Flavobacteriales", Flavobacteriaceae, Flavobacterium		0	0	0	0	0	0	0	2	0	0	0	0	0	0	6	0	3	0	0	3		0	0	0	0	0	0	0	0	0	0	0	0	0	0	0	0	0	0	0	0
OTU 439	Bacteria, "Bacteroidetes", "Bacteroidia", "Bacteroidales", "Prevotellaceae", Prevotella		0	0	0	0	3	0	0	0	0	0	0	0	0	0	0	78	0	0	0	0		0	0	0	0	0	0	0	0	0	0	0	0	0	0	0	0	0	0	0	0
OTU 44	Bacteria, "Proteobacteria", Alphaproteobacteria, Rhizobiales		0	0	0	0	0	0	0	0	0	0	0	0	0	0	0	0	0	0	0	0		0	0	0	0	0	0	0	0	0	0	0	0	0	0	0	1	0	0	0	0
OTU 440	Bacteria, "Bacteroidetes", "Bacteroidia", "Bacteroidales", "Porphyromonadaceae", Porphyromonas		0	0	0	0	0	142	2	0	0	0	0	0	0	0	0	18	0	0	4	0		0	0	1	0	0	0	0	0	0	0	0	0	0	0	0	0	0	0	0	0
OTU 441	Bacteria, "Proteobacteria", Gammaproteobacteria, Pasteurellales, Pasteurellaceae, Haemophilus		0	0	0	0	0	2	0	0	0	0	0	0	0	0	0	0	0	0	0	0		0	1	0	0	0	0	0	0	0	0	0	0	0	0	0	0	0	0	0	0
OTU 442	Bacteria, "Proteobacteria", Gammaproteobacteria, Pasteurellales, Pasteurellaceae, Haemophilus		0	0	0	0	0	3	0	0	0	0	0	0	0	6	0	0	0	0	0	0		0	5	0	0	0	3	0	0	0	0	0	0	0	0	0	0	0	0	0	0
OTU 443	Bacteria, Firmicutes, Bacilli, Bacillales, Staphylococcaceae, Staphylococcus		0	0	25	0	0	0	0	0	0	0	0	0	0	0	0	0	0	0	0	0		0	0	0	0	0	0	0	0	0	0	0	0	0	0	0	0	0	0	0	0
OTU 444	Bacteria, "Bacteroidetes", "Bacteroidia", "Bacteroidales", "Porphyromonadaceae", Porphyromonas		0	0	0	0	0	0	1	0	0	0	0	0	0	0	0	4	0	0	0	0		0	0	2	0	0	0	0	0	0	0	0	0	0	0	0	0	0	0	0	0
OTU 445	Bacteria, Firmicutes, Clostridia, Clostridiales, Lachnospiraceae		0	0	0	0	0	10	0	5	0	0	0	1	0	0	0	27	0	0	0	0		0	43	3	0	0	4	0	0	3	0	0	0	0	0	0	0	0	1	0	0
OTU 446	Bacteria, "Proteobacteria", Epsilonproteobacteria, Campylobacterales, Helicobacteraceae, Helicobacter		0	0	0	0	0	0	0	0	0	0	0	0	0	0	0	1	0	0	0	0		0	0	0	0	1	0	0	0	1	0	0	0	0	0	1	0	0	0	0	0
OTU 447	Bacteria, "Bacteroidetes", "Bacteroidia", "Bacteroidales", "Prevotellaceae"		0	0	0	0	0	0	0	0	0	0	0	0	0	0	0	8	0	0	0	0		0	0	0	0	0	0	0	0	3	0	0	0	0	0	0	0	0	0	0	0
OTU 448	Bacteria, Firmicutes, Clostridia		0	0	0	0	0	0	0	0	0	5	2	0	0	0	0	40	0	0	0	0		0	1	1	0	0	0	0	0	0	0	0	2	0	0	1	0	0	0	0	0
OTU 449	Bacteria, "Actinobacteria", Actinobacteria, Actinomycetales, Micrococcaceae, Rothia		0	0	0	0	0	0	0	0	0	0	2	0	0	0	0	0	0	0	0	0		0	0	0	0	0	0	0	0	0	0	0	0	0	0	0	0	0	0	0	0
OTU 45	Bacteria, "Actinobacteria", Actinobacteria, Actinomycetales, Microbacteriaceae, Microbacterium		0	0	1	0	0	0	0	0	0	0	0	0	0	0	0	0	0	0	0	0		0	0	0	0	0	0	0	0	0	0	0	0	0	0	0	0	0	0	0	0
OTU 450	Bacteria, "Bacteroidetes", Flavobacteria, "Flavobacteriales", Flavobacteriaceae, Capnocytophaga		0	0	0	0	0	0	0	0	0	0	0	0	0	0	0	0	0	0	4	0		0	0	0	0	0	0	0	0	0	0	0	0	0	0	0	0	0	0	0	0
OTU 451	Bacteria, Firmicutes, Clostridia, Clostridiales, Clostridiales, Incertae Sedis XIII, Mogibacterium		0	6	0	0	0	0	6	15	0	21	11	8	0	56	0	0	0	0	112	0		1	150	4	0	6	3	20	0	0	13	2	1	0	0	19	11	0	44	0	0
OTU 452	Bacteria, "Proteobacteria", Epsilonproteobacteria, Campylobacterales, Helicobacteraceae, Helicobacter		0	0	0	0	0	0	0	0	0	1	0	0	0	0	1	1	0	0	0	0		0	0	0	0	0	0	0	0	1	0	0	0	0	0	1	0	0	0	0	0
OTU 453	Bacteria, Firmicutes, Clostridia, Clostridiales, Lachnospiraceae, Oribacterium		0	0	0	0	0	25	2	27	0	2	1	0	0	64	0	3	0	0	50	0		0	86	0	0	0	3	16	0	0	0	0	0	5	0	4	3	0	12	0	0
OTU 454	Bacteria, Firmicutes, Clostridia, Clostridiales, Lachnospiraceae		0	0	0	0	0	0	1	19	0	9	0	1	0	0	0	1	0	0	0	0		0	80	2	0	0	3	1	0	0	0	0	0	0	0	3	0	0	3	0	0
OTU 455	Bacteria, "Bacteroidetes", "Bacteroidia", "Bacteroidales", "Prevotellaceae"		0	0	0	0	0	0	0	0	0	0	0	0	0	0	0	2	0	0	0	0		0	0	0	0	0	0	0	0	0	0	0	0	0	0	0	0	0	0	0	0
OTU 456	Bacteria, "Fusobacteria", "Fusobacteria", "Fusobacteriales", "Leptotrichiaceae", Leptotrichia		0	0	0	0	0	0	0	1	0	0	1	0	0	0	0	3	0	0	0	0		0	158	1	0	1	3	0	0	0	0	0	0	0	0	0	0	0	0	0	0
OTU 457	Bacteria, SR1, SR1, genera incertae sedis		0	0	0	0	2	74	1	21	1	1	0	0	0	0	0	44	0	0	4	0		0	0	54	0	0	0	0	0	0	0	0	0	0	0	2	0	0	0	0	0
OTU 458	Bacteria, Firmicutes, Clostridia, Clostridiales, Eubacteriaceae, Eubacterium		0	0	0	0	0	0	0	0	0	0	1	1	0	0	0	0	0	0	0	0		2	0	0	0	0	3	0	0	0	0	0	0	0	0	1	0	0	1	0	0
OTU 459	Bacteria, Firmicutes, Bacilli, Lactobacillales, Streptococcaceae, Streptococcus		0	0	0	0	0	0	0	1	0	1	1	0	0	0	0	0	0	0	0	0		1	0	0	0	1	0	0	1	0	0	0	0	0	0	0	1	0	0	1	0
OTU 46	Bacteria, Firmicutes, Bacilli, Lactobacillales, Streptococcaceae, Lactococcus		0	0	0	0	0	1	0	0	0	0	0	0	0	0	0	0	0	0	0	0		0	0	0	0	0	0	0	0	0	0	0	0	0	0	0	0	0	0	0	0
OTU 460	Bacteria, Firmicutes, Negativicutes, Selenomonadales, Veillonellaceae, Megasphaera		0	0	0	0	0	0	0	4	0	0	1	1	0	1	0	0	0	0	1	0		2	0	0	0	0	0	1	0	0	0	1	0	0	0	0	0	0	0	0	0
OTU 461	Bacteria, Firmicutes, Clostridia, Clostridiales, Eubacteriaceae, Eubacterium		0	0	0	0	0	0	0	16	0	7	0	4	0	39	0	22	0	0	14	0		0	12	1	11	0	0	0	0	0	0	2	0	1	0	4	1	0	8	0	0
OTU 462	Bacteria, Firmicutes, Bacilli, Bacillales, Bacillaceae 1, Bacillus		0	0	0	0	0	0	0	0	0	0	0	0	0	0	0	0	0	0	0	0		5	0	0	0	0	0	0	0	0	0	0	0	0	0	0	0	0	0	0	0
OTU 463	Bacteria, "Proteobacteria", Betaproteobacteria, Neisseriales, Neisseriaceae		0	0	0	0	0	0	0	0	0	0	0	0	0	0	0	1	0	0	0	0		0	0	2	0	0	0	1	0	2	0	0	0	0	0	0	0	0	0	0	0
OTU 464	Bacteria, "Bacteroidetes", Flavobacteria, "Flavobacteriales", Flavobacteriaceae, Capnocytophaga		0	0	0	0	0	0	0	0	0	0	0	0	0	0	0	1	0	0	1	0		0	0	0	0	0	0	0	0	0	0	0	0	0	0	0	0	0	0	0	0
OTU 465	Bacteria, Firmicutes, Bacilli, Lactobacillales, Streptococcaceae, Streptococcus		0	0	0	0	0	1	1	0	0	0	0	0	0	1	0	0	0	0	0	0		0	0	0	0	0	0	0	0	0	0	0	0	0	0	0	0	0	2	0	0
OTU 466	Bacteria, "Fusobacteria", "Fusobacteria", "Fusobacteriales", "Leptotrichiaceae", Streptobacillus		0	0	0	0	2	0	0	0	0	0	0	15	0	0	0	120	0	0	0	0		0	0	0	0	0	0	0	0	0	0	0	0	0	0	0	0	0	7	0	0
OTU 467	Bacteria, Firmicutes, Clostridia, Clostridiales, Peptococcaceae 1		0	0	0	0	0	0	0	3	0	1	0	3	0	0	0	2	0	0	0	0		0	0	0	0	0	0	0	0	1	0	0	0	0	0	1	0	0	0	0	0
OTU 468	Bacteria, Firmicutes, Negativicutes, Selenomonadales, Veillonellaceae, Veillonella		0	0	1	0	0	25	0	0	0	2	0	0	0	45	0	4	0	0	54	0		1	0	9	0	0	8	15	0	0	6	2	0	0	0	6	1	0	0	0	1
OTU 469	Bacteria, "Bacteroidetes", "Bacteroidia", "Bacteroidales", "Porphyromonadaceae", Porphyromonas		0	0	0	0	0	0	0	0	0	0	0	5	0	0	0	0	0	0	0	0		0	0	0	0	0	0	0	0	0	0	0	0	0	0	0	0	0	0	0	0
OTU 47	Bacteria, Firmicutes, Clostridia		0	0	0	0	0	0	0	0	0	0	0	0	0	0	0	0	0	0	0	0		0	0	0	0	0	0	0	0	0	0	0	1	0	0	0	0	0	0	0	0
OTU 470	Bacteria, "Actinobacteria", Actinobacteria, Actinomycetales, Actinomycetaceae, Actinomyces		0	0	0	0	0	0	0	4	0	0	0	0	0	0	0	0	0	0	7	0		0	11	1	0	0	2	0	0	0	0	0	0	0	0	0	0	1	3	0	0
OTU 471	Bacteria, "Actinobacteria", Actinobacteria, Actinomycetales, Actinomycetaceae, Actinomyces		0	0	0	0	0	0	0	1	0	0	3	0	0	0	0	0	0	0	2	0		0	10	0	0	0	0	0	0	0	0	0	0	0	0	0	0	0	0	0	0
OTU 472	Bacteria, Firmicutes, Clostridia		0	0	1	0	0	0	0	0	0	0	0	0	1	0	0	0	0	0	0	0		0	0	1	0	0	0	0	0	0	0	0	0	0	0	0	1	1	0	0	0
OTU 473	Bacteria, Firmicutes, Bacilli, Bacillales, Staphylococcaceae, Staphylococcus		0	0	4	0	0	0	0	0	0	0	0	0	0	0	0	0	0	0	0	0		0	0	0	0	0	0	0	0	0	0	0	0	0	0	0	0	0	0	0	0
OTU 474	Bacteria, "Spirochaetes", Spirochaetes, Spirochaetales, Spirochaetaceae, Treponema		0	0	0	0	0	0	0	0	0	0	0	0	0	0	0	12	0	0	0	0		0	0	2	0	0	0	0	0	0	0	0	0	0	0	0	0	0	0	0	0
OTU 475	Bacteria, "Proteobacteria", Betaproteobacteria, Neisseriales, Neisseriaceae, Neisseria		0	0	0	0	0	0	0	0	0	0	0	0	0	0	0	19	0	0	4	0		0	0	5	0	0	0	0	0	2	0	0	0	0	0	0	0	0	0	0	0
OTU 476	Bacteria, "Proteobacteria", Epsilonproteobacteria, Campylobacterales, Campylobacteraceae, Campylobacter		0	0	0	0	0	0	0	0	0	0	0	0	0	0	0	1	0	0	2	0		0	0	0	0	0	0	0	0	0	0	0	0	0	0	0	1	0	0	0	0
OTU 477	Bacteria, "Fusobacteria", "Fusobacteria", "Fusobacteriales", "Fusobacteriaceae", Fusobacterium		0	0	0	0	0	0	0	0	0	0	0	0	0	0	0	0	0	0	0	0		0	0	0	0	0	2	0	0	0	0	0	0	0	0	0	0	0	0	0	0
OTU 478	Bacteria, "Proteobacteria", Epsilonproteobacteria, Campylobacterales, Helicobacteraceae, Helicobacter		0	0	0	0	0	0	1	0	0	0	0	0	0	0	0	0	0	0	0	0		0	0	0	0	0	0	0	0	0	0	0	0	0	0	0	0	0	0	0	2
OTU 479	Bacteria, "Bacteroidetes", "Bacteroidia", "Bacteroidales", "Porphyromonadaceae", Porphyromonas		0	0	0	0	0	1	0	0	0	0	0	0	0	0	0	2	0	0	1	0		0	0	2	0	0	3	0	0	0	0	0	0	0	0	0	0	0	0	0	0
OTU 48	Bacteria, "Proteobacteria", Gammaproteobacteria, Pseudomonadales, Moraxellaceae		0	0	0	0	0	0	0	0	0	0	0	0	0	0	0	0	0	0	0	0		0	0	0	0	0	0	0	0	1	0	0	0	0	0	0	0	0	0	0	0
OTU 480	Bacteria, "Bacteroidetes", "Bacteroidia", "Bacteroidales", "Porphyromonadaceae", Porphyromonas		0	0	0	0	0	0	0	0	0	0	0	1	0	0	0	2	0	0	2	0		0	1	0	0	0	0	0	3	0	0	0	0	0	0	0	0	0	0	0	0
OTU 481	Bacteria, Firmicutes, Negativicutes, Selenomonadales, Veillonellaceae		0	0	0	0	0	0	2	23	0	2	0	1	0	0	0	5	0	0	7	0		0	43	0	4	0	0	3	3	0	0	3	0	0	0	0	0	0	13	0	0
OTU 482	Bacteria, Firmicutes, Bacilli, Lactobacillales, Streptococcaceae, Streptococcus		0	0	0	0	0	0	0	0	0	0	0	0	0	1	0	4	0	0	0	0		0	1	0	0	0	1	2	0	0	1	0	0	0	0	2	0	0	0	0	0
OTU 483	Bacteria, "Proteobacteria", Betaproteobacteria, Burkholderiales, Oxalobacteraceae		0	0	0	0	0	0	0	0	0	0	1	0	0	0	0	0	0	0	0	0		0	0	0	0	0	0	2	0	0	0	0	0	0	0	0	1	0	0	0	0
OTU 484	Bacteria, "Proteobacteria", Epsilonproteobacteria, Campylobacterales, Helicobacteraceae, Helicobacter		0	0	0	0	0	0	0	0	0	0	0	0	0	0	0	0	0	0	0	0		0	0	0	0	0	0	0	0	0	0	1	0	0	0	1	0	0	0	1	0
OTU 485	Bacteria, Firmicutes, Bacilli, Lactobacillales, Streptococcaceae, Streptococcus		0	0	0	0	0	1	0	1	0	0	4	0	0	0	0	0	0	0	0	0		0	1	0	0	0	0	0	0	0	0	0	0	1	0	0	0	0	0	0	0
OTU 486	Bacteria, "Proteobacteria", Alphaproteobacteria, Rhodobacterales, Rhodobacteraceae, Haematobacter		0	0	0	0	0	0	0	0	0	0	3	0	0	48	0	0	0	0	0	0		0	0	0	0	0	0	0	0	0	0	0	0	0	0	0	0	0	0	0	0
OTU 487	Bacteria, Firmicutes, Bacilli, Lactobacillales, Streptococcaceae, Streptococcus		0	0	0	0	0	0	0	0	0	0	0	0	0	0	0	0	0	0	0	0		0	1	0	0	0	7	0	0	0	0	0	0	0	0	0	0	0	0	0	0
OTU 488	Bacteria, "Actinobacteria", Actinobacteria, Actinomycetales, Actinomycetaceae, Actinomyces		0	0	0	0	0	0	0	0	0	0	0	0	0	0	0	0	0	0	0	0		0	1	0	0	0	0	1	0	0	0	0	0	0	0	0	0	0	0	0	0
OTU 489	Bacteria, "Bacteroidetes", "Bacteroidia", "Bacteroidales", "Prevotellaceae"		0	0	0	0	0	0	0	0	0	0	0	0	0	0	0	2	0	0	0	0		0	0	0	0	0	0	0	0	0	0	0	0	0	0	0	0	0	0	0	0
OTU 49	Bacteria, "Proteobacteria", Gammaproteobacteria, Pseudomonadales, Moraxellaceae, Acinetobacter		0	0	0	0	0	0	0	0	0	0	0	0	0	0	0	0	0	0	0	0		0	1	0	0	0	0	0	0	0	0	0	0	0	0	0	0	0	0	0	0
OTU 490	Bacteria, "Fusobacteria", "Fusobacteria", "Fusobacteriales"		0	0	0	0	0	0	0	0	0	0	0	0	0	0	0	63	0	0	0	0		0	57	5	0	3	4	7	0	0	0	0	0	0	0	0	0	0	9	0	0
OTU 491	Bacteria, "Proteobacteria", Betaproteobacteria, Neisseriales, Neisseriaceae, Neisseria		0	0	0	0	0	110	0	0	0	0	0	0	0	0	0	0	0	0	1	0		0	0	0	0	0	0	0	0	0	0	0	0	0	0	0	0	0	0	0	0
OTU 492	Bacteria, "Bacteroidetes", "Bacteroidia", "Bacteroidales", "Prevotellaceae", Prevotella		0	0	0	0	0	0	0	0	0	0	0	0	0	0	0	1	0	0	4	0		0	0	0	0	0	0	0	0	0	0	0	0	0	0	0	0	0	0	0	0
OTU 493	Bacteria, Firmicutes, Negativicutes, Selenomonadales, Veillonellaceae, Veillonella		0	1	0	0	1	4	0	22	0	2	10	2	0	28	0	17	5	0	59	0		0	54	5	0	3	0	17	2	9	1	1	0	2	0	17	1	1	48	1	0
OTU 494	Bacteria, "Proteobacteria", Alphaproteobacteria, Rhizobiales, Hyphomicrobiaceae, Hyphomicrobium		0	0	0	0	0	0	0	0	0	0	0	0	0	0	2	0	0	0	0	0		0	0	0	0	0	0	0	0	0	2	0	0	0	0	0	0	0	0	0	0
OTU 495	Bacteria, Firmicutes, Bacilli, Lactobacillales, Streptococcaceae, Streptococcus		0	0	0	0	0	0	0	0	0	1	0	0	0	1	0	0	0	0	0	0		0	0	0	0	0	0	0	0	0	0	1	0	0	0	0	0	0	0	0	0
OTU 496	Bacteria, "Proteobacteria", Epsilonproteobacteria, Campylobacterales, Helicobacteraceae, Helicobacter		0	0	0	2	0	3	5	0	0	0	0	0	0	1	0	0	0	2	0	0		0	0	0	3	4	1	0	0	0	0	0	0	0	0	0	0	0	0	0	0
OTU 497	Bacteria, "Bacteroidetes", "Bacteroidia", "Bacteroidales", "Prevotellaceae"		0	0	1	0	0	0	0	0	0	0	0	0	0	0	0	27	0	0	1	0		0	1	19	0	1	9	2	0	0	0	0	0	0	0	0	0	0	0	0	0
OTU 498	Bacteria, "Proteobacteria", Alphaproteobacteria, Rhizobiales, Hyphomicrobiaceae, Devosia		0	0	2	0	0	0	0	0	0	0	0	0	7	0	0	0	0	0	0	4		0	0	0	0	0	0	0	0	0	0	0	0	0	0	0	0	0	0	0	0
OTU 499	Bacteria, "Bacteroidetes", "Bacteroidia", "Bacteroidales", "Prevotellaceae", Prevotella		0	0	0	0	0	0	0	0	0	0	0	0	0	2	0	0	0	0	0	0		0	3	0	0	0	0	1	0	0	0	0	0	0	0	0	0	0	0	0	0
OTU 5	Bacteria, Firmicutes, Clostridia, Clostridiales, Lachnospiraceae		0	0	1	0	0	0	0	0	0	0	0	0	0	0	0	0	0	0	0	0		0	0	0	0	0	0	0	0	0	0	0	0	0	0	0	0	0	0	0	0
OTU 50	Bacteria, "Bacteroidetes", "Sphingobacteria", "Sphingobacteriales", Sphingobacteriaceae, Sphingobacterium		0	0	0	0	0	0	0	0	0	0	0	0	0	1	0	0	0	0	0	0		0	0	0	0	0	0	0	0	0	0	0	0	0	0	0	0	0	0	0	0
OTU 500	Bacteria, "Bacteroidetes", "Bacteroidia", "Bacteroidales", "Porphyromonadaceae", Porphyromonas		0	0	0	0	0	0	0	0	0	0	0	0	0	0	0	21	0	0	0	0		0	0	0	0	0	0	0	0	0	0	0	0	0	0	1	0	0	0	0	0
OTU 501	Bacteria, "Bacteroidetes", "Bacteroidia", "Bacteroidales", "Prevotellaceae"		0	0	0	0	0	0	0	13	0	0	0	0	0	7	0	5	0	0	43	0		0	12	0	0	0	5	2	0	0	0	0	3	0	0	0	0	1	2	0	1
OTU 502	Bacteria, "Bacteroidetes", "Bacteroidia", "Bacteroidales", "Prevotellaceae"		0	0	0	0	0	0	0	0	0	0	0	0	0	0	0	56	0	0	0	0		0	8	14	0	0	0	5	0	0	0	0	0	0	0	0	0	0	10	0	0
OTU 503	Bacteria, "Actinobacteria", Actinobacteria, Coriobacteriales, Coriobacteriaceae, Atopobium		0	0	0	0	0	0	0	0	0	0	0	0	0	0	8	0	0	0	0	0		0	0	0	0	0	4	0	0	0	0	0	0	0	0	0	0	0	0	0	0
OTU 504	Bacteria, "Proteobacteria", Alphaproteobacteria, Rhizobiales, Xanthobacteraceae		0	0	0	0	0	0	0	0	0	0	0	0	1	0	0	0	0	0	0	1		0	0	0	0	0	0	0	0	0	0	0	0	0	0	0	0	0	0	0	0
OTU 505	Bacteria, Firmicutes, Bacilli, Lactobacillales, Streptococcaceae, Streptococcus		0	4	0	0	0	0	0	2	0	2	1	0	0	0	0	0	0	0	0	0		3	1	0	0	0	0	0	1	0	0	0	0	0	1	27	0	0	0	0	0
OTU 506	Bacteria, "Proteobacteria", Alphaproteobacteria, Sphingomonadales, Sphingomonadaceae, Sphingomonas		0	0	0	0	0	0	0	0	0	0	0	70	0	0	0	3	0	0	0	5		0	0	0	0	8	0	0	0	0	0	0	0	0	0	0	0	0	0	0	0
OTU 507	Bacteria, "Proteobacteria", Gammaproteobacteria, "Enterobacteriales", Enterobacteriaceae, Escherichia/Shigella		0	0	0	0	0	0	0	0	0	0	0	0	0	0	0	0	0	0	0	0		0	0	0	0	0	183	0	0	0	0	0	0	0	0	0	0	0	0	0	0
OTU 508	Bacteria, Firmicutes, Negativicutes, Selenomonadales, Veillonellaceae, Veillonella		0	0	0	0	0	0	0	0	0	0	8	0	0	0	0	0	0	0	0	0		0	87	1	0	15	0	1	0	1	0	0	0	0	0	1	0	0	52	0	0
OTU 509	Bacteria, "Fusobacteria", "Fusobacteria", "Fusobacteriales", "Fusobacteriaceae", Fusobacterium		0	0	0	0	0	0	5	1	0	0	14	5	0	1	0	1	0	0	3	0		2	6	0	9	0	0	3	0	1	0	0	0	1	0	1	0	0	24	0	0
OTU 51	Bacteria, "Proteobacteria", Gammaproteobacteria, Pseudomonadales, Pseudomonadaceae, Pseudomonas		0	0	0	0	0	0	0	0	0	0	0	0	0	0	0	0	0	0	0	0		0	0	0	0	0	0	1	0	0	0	0	0	0	0	0	0	0	0	0	0
OTU 510	Bacteria, "Bacteroidetes", "Bacteroidia", "Bacteroidales", "Prevotellaceae"		0	0	0	0	1	27	0	0	0	0	0	0	0	2	0	124	0	0	0	0		0	0	4	0	0	12	0	0	0	0	0	0	0	0	0	0	0	0	0	0
OTU 511	Bacteria, "Actinobacteria", Actinobacteria, Actinomycetales, Actinomycetaceae, Actinomyces		0	0	0	0	0	3	1	0	0	0	4	0	0	6	0	0	0	0	5	0		0	27	0	0	0	0	0	0	1	1	0	0	0	0	0	0	0	0	0	0
OTU 512	Bacteria, "Proteobacteria", Epsilonproteobacteria, Campylobacterales, Helicobacteraceae, Helicobacter		0	0	0	0	2	1	0	1	1	1	0	0	1	0	0	0	1	0	0	1		1	0	0	0	1	0	0	5	0	0	2	0	0	1	0	2	1	1	2	0
OTU 513	Bacteria, Firmicutes, Bacilli, Lactobacillales, Streptococcaceae, Streptococcus		0	0	0	0	0	0	0	9	0	1	39	3	0	0	0	0	0	0	1	0		0	115	0	0	0	2456	15	0	0	0	0	0	0	0	4	2	0	1	0	0
OTU 514	Bacteria, "Proteobacteria", Epsilonproteobacteria, Campylobacterales, Campylobacteraceae, Campylobacter		0	1	0	0	0	0	0	17	0	6	0	1	0	22	0	17	0	0	42	0		0	0	6	11	0	0	2	0	8	0	1	0	0	0	4	0	0	18	0	0
OTU 515	Bacteria, "Actinobacteria", Actinobacteria, Actinomycetales, Actinomycetaceae, Actinomyces		0	0	0	0	0	11	0	1	0	0	0	0	0	6	0	0	0	0	16	0		0	8	0	0	0	0	2	0	0	1	0	0	0	1	0	0	0	0	0	0
OTU 516	Bacteria, "Actinobacteria", Actinobacteria, Coriobacteriales, Coriobacteriaceae, Atopobium		0	1	0	0	0	0	0	3	0	2	2	1	0	0	0	0	0	0	3	0		0	5	0	0	0	0	1	0	0	0	0	0	0	0	2	0	0	4	0	0
OTU 517	Bacteria, Firmicutes, Bacilli, Bacillales, Bacillaceae 1, Bacillus		0	0	0	0	0	0	0	0	0	0	3	0	1189	0	0	0	0	0	0	0		0	0	0	0	0	0	0	0	0	0	0	0	0	4	0	0	0	0	0	0
OTU 518	Bacteria, "Bacteroidetes", "Bacteroidia", "Bacteroidales", "Prevotellaceae", Prevotella		0	0	0	0	0	0	0	0	0	0	0	0	0	0	0	5	0	0	0	0		0	0	1	0	0	0	3	0	0	0	0	0	0	0	0	0	0	0	0	0
OTU 519	Bacteria, Firmicutes, Bacilli, Lactobacillales, Streptococcaceae, Streptococcus		0	0	0	0	0	0	0	0	0	0	0	0	0	0	0	0	0	0	0	0		0	0	0	0	0	4	0	0	0	0	0	0	0	0	0	0	0	0	0	0
OTU 52	Bacteria, "Proteobacteria", Alphaproteobacteria, Rhizobiales, Brucellaceae		0	0	0	1	0	0	0	0	0	0	0	0	0	0	0	0	0	0	0	0		0	0	0	0	0	0	0	0	0	0	0	0	0	0	0	0	0	0	0	0
OTU 520	Bacteria, TM7, TM7 genera incertae sedis		0	0	0	0	0	0	0	0	0	0	0	4	0	0	0	3	0	0	0	0		0	0	0	0	0	0	0	0	0	0	0	0	0	0	0	0	0	0	0	0
OTU 521	Bacteria, "Actinobacteria", Actinobacteria, Actinomycetales, Actinomycetaceae, Actinomyces		0	0	0	0	0	0	0	0	0	0	0	0	0	8	0	0	0	0	43	0		1	63	0	10	0	5	11	1	0	0	0	0	0	9	0	0	0	5	0	2
OTU 522	Bacteria, "Proteobacteria", Epsilonproteobacteria, Campylobacterales, Helicobacteraceae, Helicobacter		0	0	0	0	0	1	0	0	0	0	0	0	0	0	0	0	0	0	0	0		0	0	0	1	0	0	0	0	0	0	0	0	0	0	0	0	0	0	0	0
OTU 523	Bacteria, Firmicutes, Clostridia, Clostridiales, Clostridiales, Incertae Sedis XI, Parvimonas		0	0	0	0	0	60	2	29	0	2	4	3	0	0	0	1	2	0	16	0		1	11	8	0	0	0	8	0	0	0	1	0	0	0	1	0	0	9	1	0
OTU 524	Bacteria, "Actinobacteria", Actinobacteria, Actinomycetales, Streptomycetaceae, Streptomyces		0	0	0	0	0	0	0	0	0	0	0	7	0	16	3	0	0	1	0	0		0	0	0	2	0	0	0	0	0	0	0	0	1	3	0	0	0	1	0	0
OTU 525	Bacteria, "Proteobacteria", Betaproteobacteria, Neisseriales, Neisseriaceae, Kingella		0	0	0	0	0	0	0	0	0	0	0	0	0	0	0	0	0	0	2	0		0	0	0	0	0	0	0	0	0	0	0	0	0	0	0	0	0	1	0	0
OTU 526	Bacteria, Firmicutes, Erysipelotrichia, Erysipelotrichales, Erysipelotrichaceae, Solobacterium		0	2	0	0	0	22	1	64	1	6	13	0	0	11	0	5	0	0	52	0		1	155	2	0	9	2	23	0	0	10	0	0	0	0	5	2	0	37	2	0
OTU 527	Bacteria, Firmicutes, Bacilli, Lactobacillales, Streptococcaceae, Streptococcus		0	1	0	0	0	0	0	1	0	0	0	0	0	0	0	0	0	0	0	0		0	0	0	0	0	0	0	0	0	0	0	0	0	0	0	0	0	0	1	0
OTU 528	Bacteria, Firmicutes, Clostridia, Clostridiales, Lachnospiraceae, Moryella		0	0	1	0	0	8	0	22	0	1	0	0	0	1	0	1	0	0	14	0		0	58	1	0	0	2	3	0	0	7	1	0	0	2	3	0	0	0	0	0
OTU 529	Bacteria, "Proteobacteria", Epsilonproteobacteria, Campylobacterales, Helicobacteraceae, Helicobacter		0	0	0	0	0	0	0	2	0	0	0	0	1	0	0	0	0	0	0	0		0	0	0	0	0	0	0	0	0	0	1	0	0	1	0	0	0	0	0	0
OTU 53	Bacteria, Firmicutes, Bacilli, Bacillales, Bacillales, Incertae Sedis XI, Gemella		0	0	0	0	0	0	0	0	0	0	0	0	0	0	0	0	0	0	0	0		0	0	0	0	0	0	0	0	0	0	0	0	0	0	0	0	0	1	0	0
OTU 530	Bacteria, Firmicutes, Bacilli, Lactobacillales, Streptococcaceae, Streptococcus		0	0	0	0	0	0	0	0	0	2	0	0	0	1	0	1	0	0	3	0		2	0	0	0	0	2	0	0	0	0	1	0	0	0	0	1	0	0	0	0
OTU 531	Bacteria, Firmicutes, Negativicutes, Selenomonadales, Veillonellaceae, Selenomonas		0	0	0	0	0	0	0	0	0	0	0	0	0	0	0	0	0	0	0	0		0	1	0	0	0	0	0	0	0	0	1	0	0	0	0	0	0	1	0	0
OTU 532	Bacteria, "Bacteroidetes", "Bacteroidia", "Bacteroidales", "Prevotellaceae", Prevotella		0	0	0	0	0	0	0	1	0	0	0	0	0	0	0	2	0	0	0	0		0	23	0	0	1	0	7	0	0	0	0	0	0	0	0	0	0	7	0	0
OTU 533	Bacteria, "Actinobacteria", Actinobacteria, Actinomycetales, Actinomycetaceae, Actinomyces		0	0	0	0	0	0	0	2	0	0	0	0	0	16	0	0	0	0	133	0		0	13	2	3	0	2	6	0	1	0	0	0	0	0	0	0	0	1	1	1
OTU 534	Bacteria, Firmicutes, Bacilli, Bacillales, Staphylococcaceae, Staphylococcus		0	0	0	0	0	0	0	0	0	0	0	0	0	0	0	0	0	0	0	0		0	0	0	0	0	0	0	0	0	0	0	2	0	0	0	0	0	0	0	0
OTU 535	Bacteria, "Proteobacteria", Epsilonproteobacteria, Campylobacterales, Helicobacteraceae, Helicobacter		0	0	0	0	0	1	1	0	0	0	0	0	0	1	0	0	0	0	0	0		0	1	0	0	0	0	0	0	0	1	0	0	0	0	0	0	0	0	0	2
OTU 536	Bacteria, Firmicutes, Clostridia, Clostridiales, Lachnospiraceae		0	0	0	0	0	0	0	0	0	0	0	0	0	0	0	2	0	0	0	0		0	2	0	0	0	0	0	0	0	0	0	0	0	0	0	0	0	0	0	0
OTU 537	Bacteria, TM7, TM7 genera incertae sedis		0	0	0	0	0	0	0	26	0	1	0	0	0	0	0	21	0	0	24	0		1	0	1	0	0	1	0	0	4	0	0	0	0	0	1	2	0	4	0	0
OTU 538	Bacteria, "Proteobacteria", Epsilonproteobacteria, Campylobacterales, Helicobacteraceae, Helicobacter		0	0	0	0	0	0	0	0	0	0	0	1	0	0	0	0	0	0	0	0		1	0	0	0	0	0	0	0	0	0	0	0	0	0	0	0	0	0	0	0
OTU 539	Bacteria, "Bacteroidetes", "Bacteroidia", "Bacteroidales", "Porphyromonadaceae", Porphyromonas		0	3	0	0	2	48	25	3	0	14	0	3	0	129	0	74	0	0	55	0		10	11	50	34	6	239	43	0	0	0	1	6	7	0	4	1	2	10	3	0
OTU 54	Bacteria, "Spirochaetes", Spirochaetes, Spirochaetales, Spirochaetaceae, Treponema		0	0	0	0	0	0	0	0	0	0	0	1	0	0	0	0	0	0	0	0		0	0	0	0	0	0	0	0	0	0	0	0	0	0	0	0	0	0	0	0
OTU 540	Bacteria, "Bacteroidetes", "Bacteroidia", "Bacteroidales", "Porphyromonadaceae"		0	0	0	0	0	2	0	1	0	0	0	0	0	0	0	0	0	0	1	0		0	0	0	0	0	0	0	0	0	0	0	0	0	0	0	0	0	0	0	0
OTU 541	Bacteria, "Actinobacteria", Actinobacteria, Actinomycetales, Actinomycetaceae, Actinomyces		0	0	0	0	0	0	0	1	0	0	0	3	0	0	0	0	0	0	30	0		0	29	0	0	3	0	3	0	1	0	0	0	0	0	0	0	0	2	0	0
OTU 542	Bacteria, "Proteobacteria", Betaproteobacteria, Burkholderiales, Comamonadaceae, Diaphorobacter		0	0	2	0	0	0	0	0	0	0	0	0	0	0	0	0	0	0	0	0		0	0	0	0	0	0	0	0	0	0	0	0	0	1	0	0	0	0	0	0
OTU 543	Bacteria, "Proteobacteria", Epsilonproteobacteria, Campylobacterales, Helicobacteraceae, Helicobacter		0	0	0	0	0	0	0	0	0	0	0	0	0	2	0	0	0	0	0	0		0	1	0	0	0	0	0	0	0	0	0	1	0	0	0	0	0	0	0	0
OTU 544	Bacteria, "Fusobacteria", "Fusobacteria", "Fusobacteriales", "Leptotrichiaceae", Leptotrichia		0	1	0	0	0	43	2	0	0	0	0	0	0	33	0	42	0	0	4	0		0	10	38	0	0	17	0	0	0	1	0	0	0	0	0	0	0	4	1	0
OTU 545	Bacteria, "Bacteroidetes", "Bacteroidia", "Bacteroidales", "Prevotellaceae", Prevotella		0	0	0	0	0	5	1	7	0	0	0	1	0	0	0	2	0	0	10	0		0	2	0	0	0	0	2	0	0	2	1	0	0	0	1	0	0	4	0	0
OTU 546	Bacteria, "Proteobacteria", Alphaproteobacteria, Rhizobiales, Brucellaceae, Ochrobactrum		1	1	1	19	0	14	10	12	1	0	3	23	22	32	0	4	0	0	1	1		0	7	3	86	6	2	54	11	24	1	2	0	3	26	4	5	3	14	0	2
OTU 547	Bacteria, Firmicutes, Bacilli, Lactobacillales, Carnobacteriaceae, Granulicatella		0	48	0	0	0	47	2	52	0	14	41	1	0	27	0	52	2	0	144	0		23	112	8	28	18	22	55	9	22	35	4	1	6	14	23	10	6	53	0	1
OTU 548	Bacteria, "Fusobacteria", "Fusobacteria", "Fusobacteriales", "Fusobacteriaceae", Fusobacterium		0	0	0	0	2	9	14	2	0	2	0	0	0	12	0	33	0	2	27	0		1	4	20	4	0	14	4	0	1	1	6	0	2	0	5	0	0	4	1	0
OTU 549	Bacteria, TM7, TM7 genera incertae sedis		0	0	0	0	0	20	0	3	0	0	0	8	0	0	0	3	0	0	11	0		0	0	1	0	0	0	13	0	0	0	0	0	0	4	0	0	0	0	0	0
OTU 55	Bacteria, "Bacteroidetes", "Sphingobacteria", "Sphingobacteriales", Chitinophagaceae		0	0	0	0	0	0	0	0	0	0	0	0	0	0	0	0	0	0	0	0		0	0	0	0	0	0	0	0	0	0	0	0	1	0	0	0	0	0	0	0
OTU 550	Bacteria, TM7, TM7 genera incertae sedis		0	0	0	0	0	0	0	25	0	6	16	2	0	0	0	16	0	0	127	0		0	182	6	0	0	8	0	0	1	8	2	0	0	0	2	0	0	12	1	1
OTU 551	Bacteria, "Bacteroidetes", "Bacteroidia", "Bacteroidales", "Prevotellaceae", Prevotella		0	0	0	1	1	0	5	4	0	2	7	1	0	58	0	121	0	1	118	0		0	267	8	1	33	57	36	0	7	1	0	0	2	5	0	0	0	88	0	1
OTU 552	Bacteria, "Proteobacteria", Alphaproteobacteria, Rhizobiales		0	5	0	5	0	0	0	0	0	0	0	0	0	15	0	0	0	0	0	0		0	0	0	0	0	0	0	0	0	0	0	0	0	21	0	0	0	0	0	0
OTU 553	Bacteria, "Actinobacteria", Actinobacteria, Actinomycetales, Actinomycetaceae, Actinomyces		0	0	0	0	0	0	0	0	0	0	0	2	0	0	0	25	0	0	0	0		0	24	0	1	0	0	0	0	0	0	0	0	1	0	0	0	0	0	0	0
OTU 554	Bacteria, Firmicutes, Bacilli, Lactobacillales, Streptococcaceae, Streptococcus		0	99	0	6	3	35	15	388	6	55	69	62	0	208	12	35	182	8	833	0		29	2608	2	0	50	36	996	45	17	106	17	10	18	78	277	12	5	355	0	3
OTU 555	Bacteria, "Actinobacteria", Actinobacteria, Actinomycetales, Micrococcaceae, Kocuria		0	0	0	2	0	0	0	0	0	0	0	0	0	0	0	0	0	0	0	0		0	11	0	0	0	0	0	0	0	0	0	0	1	0	0	0	0	0	0	0
OTU 556	Bacteria, "Fusobacteria", "Fusobacteria", "Fusobacteriales"		0	0	0	0	0	0	0	0	0	0	0	0	0	0	0	35	0	0	0	0		0	0	0	0	0	0	0	0	0	0	0	0	0	0	0	0	0	0	0	0
OTU 557	Bacteria, Firmicutes, Bacilli, Lactobacillales, Streptococcaceae, Streptococcus		0	0	0	0	0	0	0	0	0	0	0	0	0	0	0	0	0	0	0	0		0	2	0	0	0	0	0	0	0	0	0	0	0	0	0	0	0	0	0	0
OTU 558	Bacteria, "Bacteroidetes", "Bacteroidia", "Bacteroidales"		0	0	0	0	0	0	0	0	0	0	0	0	0	0	0	1	0	0	0	0		0	0	1	0	0	1	0	0	0	0	0	0	0	0	0	0	0	0	0	0
OTU 559	Bacteria, Firmicutes, Bacilli, Lactobacillales, Streptococcaceae, Streptococcus		0	1	0	0	0	0	2	2	2	5	11	0	0	0	0	0	3	0	29	0		8	16	1	0	3	4	9	1	0	1	3	0	1	0	9	0	0	3	0	0
OTU 56	Bacteria, Firmicutes, Bacilli, Lactobacillales, Lactobacillaceae, Lactobacillus		0	0	0	0	0	0	0	0	0	0	0	0	0	0	0	0	1	0	0	0		0	0	0	0	0	0	0	0	0	0	0	0	0	0	0	0	0	0	0	0
OTU 560	Bacteria, Firmicutes, Bacilli, Lactobacillales, Streptococcaceae, Streptococcus		2	46	0	0	3	1	16	106	1	14	107	6	0	137	0	13	14	0	199	0		69	521	3	32	23	3996	145	19	0	43	25	1	5	38	36	8	0	163	0	1
OTU 561	Bacteria, "Bacteroidetes", "Bacteroidia", "Bacteroidales", "Prevotellaceae", Prevotella		0	0	0	0	1	44	2	1	0	0	30	0	0	4	0	39	0	0	10	0		0	7	0	0	0	5	28	0	1	0	0	0	0	0	0	0	0	0	0	0
OTU 562	Bacteria, "Actinobacteria", Actinobacteria, Actinomycetales, Corynebacteriaceae, Corynebacterium		0	0	0	0	0	0	0	0	0	0	0	0	0	12	0	0	0	0	0	0		0	1	0	0	0	0	0	0	0	0	0	0	0	0	0	0	0	0	0	0
OTU 563	Bacteria, "Proteobacteria", Epsilonproteobacteria, Campylobacterales, Helicobacteraceae, Helicobacter		350	244	224	1520	693	845	1787	453	506	216	341	361	536	815	194	639	322	1337	0	551		374	359	709	1795	997	6	1427	402	843	365	365	375	715	698	216	477	574	328	800	1679
OTU 564	Bacteria, Firmicutes, Negativicutes, Selenomonadales, Veillonellaceae, Veillonella		0	0	0	0	4	0	0	0	0	0	1	0	0	18	0	76	1	1	13	0		1	0	3	0	1	3	0	0	0	5	0	0	0	0	0	0	0	6	0	0
OTU 565	Bacteria, "Bacteroidetes", Flavobacteria, "Flavobacteriales", Flavobacteriaceae, Capnocytophaga		0	0	0	0	0	1	0	0	0	0	0	0	0	0	0	1	0	0	0	0		0	0	0	0	0	0	0	0	0	0	0	0	0	0	0	0	0	0	0	0
OTU 566	Bacteria, Firmicutes, Bacilli, Bacillales, Staphylococcaceae, Staphylococcus		2	3	17490	0	1	0	0	6	2	2	13	0	0	0	0	2	0	0	0	0		0	0	0	0	0	0	0	0	6	0	0	0	0	0	0	0	0	0	0	0
OTU 567	Bacteria, Firmicutes, Negativicutes, Selenomonadales, Veillonellaceae		0	0	0	0	0	0	0	1	0	0	0	0	0	0	0	0	0	0	1	0		0	1	0	0	0	0	0	0	0	0	0	0	0	0	0	0	0	0	0	0
OTU 568	Bacteria, Firmicutes, Bacilli, Lactobacillales, Streptococcaceae, Streptococcus		4	993	3	12	34	364	35	187	17	163	1527	71	0	510	33	731	300	41	1428	20		545	1256	175	87	84	611	217	103	129	379	48	9	44	42	144	109	36	1211	15	11
OTU 569	Bacteria, Firmicutes, Bacilli, Bacillales, Bacillales, Incertae Sedis XI, Gemella		0	0	0	0	0	0	0	0	0	0	0	0	0	0	0	0	0	0	0	0		1	0	0	0	0	0	0	0	0	0	0	0	0	0	0	0	0	1	0	0
OTU 57	Bacteria, "Proteobacteria", Betaproteobacteria, Burkholderiales, Comamonadaceae, Comamonas		0	0	0	0	0	0	0	0	0	0	0	0	0	0	0	0	0	0	0	0		0	0	0	0	1	0	0	0	0	0	0	0	0	0	0	0	0	0	0	0
OTU 570	Bacteria, Firmicutes, Bacilli, Bacillales, Staphylococcaceae, Staphylococcus		0	0	0	0	0	0	0	0	0	0	0	0	0	0	0	0	0	0	0	0		0	0	0	0	0	0	0	0	0	0	0	24	0	0	0	0	0	0	0	0
OTU 571	Bacteria, Firmicutes, Bacilli, Lactobacillales, Streptococcaceae, Streptococcus		0	109	0	2	6	226	8	104	5	30	306	14	0	463	7	80	45	3	203	3		48	650	23	14	41	93	34	32	3	40	16	0	7	5	69	15	4	372	4	1
OTU 572	Bacteria, "Proteobacteria", Betaproteobacteria, Neisseriales, Neisseriaceae, Neisseria		0	2	0	0	0	101	2	52	0	4	0	0	1	18	0	70	0	0	297	0		7	76	293	0	0	56	30	2	1	6	0	0	1	4	2	1	0	32	1	3
OTU 573	Bacteria, Firmicutes, Bacilli, Lactobacillales, Streptococcaceae, Streptococcus		0	85	0	1	0	12	1	9	12	51	66	4	8	95	28	73	11	0	38	0		50	121	9	10	12	60	26	19	4	31	8	0	6	1	61	2	1	25	0	1
OTU 574	Bacteria, "Actinobacteria", Actinobacteria, Actinomycetales, Actinomycetaceae, Actinomyces		0	0	0	0	0	1	0	4	0	1	0	7	0	0	0	6	0	0	2	0		0	51	0	0	0	0	0	1	0	0	0	0	0	0	0	0	1	0	0	0
OTU 58	Bacteria, Firmicutes, Clostridia, Clostridiales, Eubacteriaceae, Eubacterium		0	0	0	0	0	0	0	0	0	0	0	1	0	0	0	0	0	0	0	0		0	0	0	0	0	0	0	0	0	0	0	0	0	0	0	0	0	0	0	0
OTU 59	Bacteria, "Bacteroidetes", "Bacteroidia", "Bacteroidales", "Prevotellaceae", Prevotella		0	0	0	0	0	0	0	0	0	0	0	0	0	1	0	0	0	0	0	0		0	0	0	0	0	0	0	0	0	0	0	0	0	0	0	0	0	0	0	0
OTU 6	Bacteria, "Bacteroidetes", "Bacteroidia", "Bacteroidales", "Prevotellaceae"		0	0	0	0	0	0	0	0	0	0	0	0	0	0	0	1	0	0	0	0		0	0	0	0	0	0	0	0	0	0	0	0	0	0	0	0	0	0	0	0
OTU 60	Bacteria, "Actinobacteria", Actinobacteria, Actinomycetales, Corynebacteriaceae, Corynebacterium		0	0	0	0	0	0	0	0	0	0	0	0	0	0	0	0	0	0	0	0		0	0	0	0	0	0	0	0	0	0	0	0	0	0	0	0	0	0	0	1
OTU 61	Bacteria, "Bacteroidetes", "Bacteroidia", "Bacteroidales", "Prevotellaceae", Prevotella		0	0	0	0	0	0	0	0	0	0	0	0	0	0	0	0	0	0	0	0		0	0	0	0	0	0	1	0	0	0	0	0	0	0	0	0	0	0	0	0
OTU 62	Bacteria, "Bacteroidetes", "Bacteroidia", "Bacteroidales", Bacteroidaceae, Bacteroides		0	0	0	0	0	0	0	0	0	0	0	0	0	0	0	0	0	0	0	0		0	0	1	0	0	0	0	0	0	0	0	0	0	0	0	0	0	0	0	0
OTU 63	Bacteria, Firmicutes, Clostridia, Clostridiales, Eubacteriaceae, Eubacterium		0	0	0	0	1	0	0	0	0	0	0	0	0	0	0	0	0	0	0	0		0	0	0	0	0	0	0	0	0	0	0	0	0	0	0	0	0	0	0	0
OTU 64	Bacteria, "Proteobacteria", Alphaproteobacteria, Rhizobiales, Rhizobiaceae, Rhizobium		0	0	0	0	0	0	0	0	0	0	0	0	0	0	0	1	0	0	0	0		0	0	0	0	0	0	0	0	0	0	0	0	0	0	0	0	0	0	0	0
OTU 65	Bacteria, "Actinobacteria", Actinobacteria, Coriobacteriales, Coriobacteriaceae		0	0	0	0	0	0	0	0	0	0	0	0	0	0	0	0	0	0	0	0		0	0	0	0	0	1	0	0	0	0	0	0	0	0	0	0	0	0	0	0
OTU 66	Bacteria, "Bacteroidetes", Flavobacteria, "Flavobacteriales", Flavobacteriaceae, Chryseobacterium		0	0	0	1	0	0	0	0	0	0	0	0	0	0	0	0	0	0	0	0		0	0	0	0	0	0	0	0	0	0	0	0	0	0	0	0	0	0	0	0
OTU 67	Bacteria, "Spirochaetes", Spirochaetes, Spirochaetales, Spirochaetaceae, Treponema		0	0	0	0	0	0	0	0	0	0	0	0	0	0	0	0	0	0	0	0		0	0	1	0	0	0	0	0	0	0	0	0	0	0	0	0	0	0	0	0
OTU 68	Bacteria, Firmicutes, Clostridia, Clostridiales, Lachnospiraceae		0	0	0	0	0	0	0	0	0	0	0	1	0	0	0	0	0	0	0	0		0	0	0	0	0	0	0	0	0	0	0	0	0	0	0	0	0	0	0	0
OTU 69	Bacteria, "Fusobacteria", "Fusobacteria", "Fusobacteriales", "Leptotrichiaceae"		0	0	0	0	0	0	0	0	0	0	0	0	0	0	0	0	0	0	0	0		0	0	0	0	0	1	0	0	0	0	0	0	0	0	0	0	0	0	0	0
OTU 7	Bacteria, TM7, TM7 genera incertae sedis		0	0	0	0	0	0	0	0	0	0	0	0	0	0	0	0	0	0	0	0		0	0	1	0	0	0	0	0	0	0	0	0	0	0	0	0	0	0	0	0
OTU 70	Bacteria, "Actinobacteria", Actinobacteria, Actinomycetales		0	0	0	0	0	0	0	0	0	0	1	0	0	0	0	0	0	0	0	0		0	0	0	0	0	0	0	0	0	0	0	0	0	0	0	0	0	0	0	0
OTU 71	Bacteria, "Actinobacteria", Actinobacteria, Actinomycetales, Actinomycetaceae, Actinomyces		0	0	0	0	0	0	0	0	0	0	0	0	0	0	0	0	0	0	0	0		0	1	0	0	0	0	0	0	0	0	0	0	0	0	0	0	0	0	0	0
OTU 72	Bacteria, "Proteobacteria", Alphaproteobacteria, Rhizobiales		0	0	0	0	0	0	0	0	0	0	0	0	0	0	0	0	0	0	0	0		0	0	0	0	0	0	0	0	0	0	0	0	0	1	0	0	0	0	0	0
OTU 73	Bacteria, "Proteobacteria", Epsilonproteobacteria, Campylobacterales, Helicobacteraceae, Helicobacter		0	0	0	0	0	0	0	0	0	0	0	0	0	0	0	0	0	0	0	0		0	1	0	0	0	0	0	0	0	0	0	0	0	0	0	0	0	0	0	0
OTU 74	Bacteria, "Proteobacteria", Gammaproteobacteria, Xanthomonadales, Xanthomonadaceae, Stenotrophomonas		0	0	0	0	0	0	0	0	0	0	0	0	0	0	0	0	0	0	0	0		0	0	0	1	0	0	0	0	0	0	0	0	0	0	0	0	0	0	0	0
OTU 75	Bacteria, Firmicutes, Negativicutes, Selenomonadales, Veillonellaceae, Selenomonas		0	0	0	0	0	0	0	0	0	0	0	0	0	0	0	0	0	0	0	0		0	0	0	0	0	0	0	0	0	0	0	0	0	0	1	0	0	0	0	0
OTU 76	Bacteria, TM7, TM7 genera incertae sedis		0	0	0	0	0	0	0	0	0	0	0	0	0	0	0	0	0	0	0	0		0	0	0	0	0	0	0	0	0	0	1	0	0	0	0	0	0	0	0	0
OTU 77	Bacteria, Firmicutes, Negativicutes, Selenomonadales		0	0	0	0	0	0	0	0	0	0	0	1	0	0	0	0	0	0	0	0		0	0	0	0	0	0	0	0	0	0	0	0	0	0	0	0	0	0	0	0
OTU 78	Bacteria, Firmicutes, Bacilli, Bacillales		0	0	0	0	0	0	0	0	0	0	0	0	1	0	0	0	0	0	0	0		0	0	0	0	0	0	0	0	0	0	0	0	0	0	0	0	0	0	0	0
OTU 79	Bacteria, "Bacteroidetes", "Bacteroidia", "Bacteroidales", "Prevotellaceae"		0	0	0	0	0	0	0	0	0	0	0	0	0	0	0	1	0	0	0	0		0	0	0	0	0	0	0	0	0	0	0	0	0	0	0	0	0	0	0	0
OTU 8	Bacteria, "Bacteroidetes", "Bacteroidia", "Bacteroidales", "Prevotellaceae"		0	0	0	0	0	0	0	0	0	0	0	0	0	0	0	1	0	0	0	0		0	0	0	0	0	0	0	0	0	0	0	0	0	0	0	0	0	0	0	0
OTU 80	Bacteria, Firmicutes, Negativicutes, Selenomonadales, Veillonellaceae		0	0	0	0	0	0	0	0	0	0	0	0	0	0	0	0	0	0	0	0		0	1	0	0	0	0	0	0	0	0	0	0	0	0	0	0	0	0	0	0
OTU 81	Bacteria, Firmicutes, Bacilli, Lactobacillales		0	1	0	0	0	0	0	0	0	0	0	0	0	0	0	0	0	0	0	0		0	0	0	0	0	0	0	0	0	0	0	0	0	0	0	0	0	0	0	0
OTU 82	Bacteria, Firmicutes, Clostridia, Clostridiales, Clostridiales, Incertae Sedis XI, Parvimonas		0	0	0	0	0	0	0	1	0	0	0	0	0	0	0	0	0	0	0	0		0	0	0	0	0	0	0	0	0	0	0	0	0	0	0	0	0	0	0	0
OTU 83	Bacteria, "Bacteroidetes", "Bacteroidia", "Bacteroidales", "Prevotellaceae", Prevotella		0	0	0	0	0	0	0	0	0	0	0	0	0	0	0	0	0	0	0	0		0	0	0	0	0	1	0	0	0	0	0	0	0	0	0	0	0	0	0	0
OTU 84	Bacteria, "Actinobacteria", Actinobacteria, Actinomycetales, Micrococcaceae, Rothia		0	0	0	0	0	0	0	0	0	0	0	0	0	1	0	0	0	0	0	0		0	0	0	0	0	0	0	0	0	0	0	0	0	0	0	0	0	0	0	0
OTU 85	Bacteria, Firmicutes, Bacilli, Bacillales, Bacillaceae 1, Bacillus		0	0	1	0	0	0	0	0	0	0	0	0	0	0	0	0	0	0	0	0		0	0	0	0	0	0	0	0	0	0	0	0	0	0	0	0	0	0	0	0
OTU 86	Bacteria, "Bacteroidetes", "Bacteroidia", "Bacteroidales", "Prevotellaceae", Prevotella		0	0	0	0	0	0	0	0	0	0	0	0	0	0	0	0	0	0	1	0		0	0	0	0	0	0	0	0	0	0	0	0	0	0	0	0	0	0	0	0
OTU 87	Bacteria, Firmicutes, Bacilli, Bacillales, Paenibacillaceae 1, Paenibacillus		0	0	0	0	1	0	0	0	0	0	0	0	0	0	0	0	0	0	0	0		0	0	0	0	0	0	0	0	0	0	0	0	0	0	0	0	0	0	0	0
OTU 88	Bacteria, "Actinobacteria", Actinobacteria, Actinomycetales, Propionibacteriaceae		0	0	0	0	0	0	0	0	0	0	0	0	0	0	0	0	0	0	1	0		0	0	0	0	0	0	0	0	0	0	0	0	0	0	0	0	0	0	0	0
OTU 89	Bacteria, "Bacteroidetes", "Bacteroidia", "Bacteroidales", "Prevotellaceae", Hallella		0	0	0	0	0	0	1	0	0	0	0	0	0	0	0	0	0	0	0	0		0	0	0	0	0	0	0	0	0	0	0	0	0	0	0	0	0	0	0	0
OTU 9	Bacteria, "Spirochaetes", Spirochaetes, Spirochaetales, Spirochaetaceae, Treponema		0	0	0	0	0	0	0	0	0	0	0	0	0	0	0	1	0	0	0	0		0	0	0	0	0	0	0	0	0	0	0	0	0	0	0	0	0	0	0	0
OTU 90	Bacteria, "Proteobacteria", Alphaproteobacteria		0	0	0	0	0	0	0	0	0	0	0	0	0	0	0	0	0	0	0	0		0	0	0	0	0	0	0	0	0	0	0	0	0	0	0	1	0	0	0	0
OTU 91	Bacteria, Firmicutes, Clostridia, Clostridiales, Lachnospiraceae		0	0	0	0	0	0	0	0	0	0	0	0	0	0	0	0	0	0	1	0		0	0	0	0	0	0	0	0	0	0	0	0	0	0	0	0	0	0	0	0
OTU 92	Bacteria, "Bacteroidetes", "Sphingobacteria", "Sphingobacteriales", Sphingobacteriaceae		0	0	1	0	0	0	0	0	0	0	0	0	0	0	0	0	0	0	0	0		0	0	0	0	0	0	0	0	0	0	0	0	0	0	0	0	0	0	0	0
OTU 93	Bacteria, "Bacteroidetes", Flavobacteria, "Flavobacteriales", Flavobacteriaceae		0	0	0	0	0	0	0	0	0	0	0	0	0	0	0	0	0	0	1	0		0	0	0	0	0	0	0	0	0	0	0	0	0	0	0	0	0	0	0	0
OTU 94	Bacteria, "Bacteroidetes", Flavobacteria, "Flavobacteriales"		0	0	0	0	0	0	0	0	0	0	0	0	0	0	0	0	0	0	0	0		0	0	0	0	0	0	1	0	0	0	0	0	0	0	0	0	0	0	0	0
OTU 95	Bacteria, SR1, SR1 genera incertae sedis		0	0	0	0	0	0	0	1	0	0	0	0	0	0	0	0	0	0	0	0		0	0	0	0	0	0	0	0	0	0	0	0	0	0	0	0	0	0	0	0
OTU 96	Bacteria, "Bacteroidetes", "Sphingobacteria", "Sphingobacteriales", Cytophagaceae		0	0	0	0	0	0	0	0	0	1	0	0	0	0	0	0	0	0	0	0		0	0	0	0	0	0	0	0	0	0	0	0	0	0	0	0	0	0	0	0
OTU 97	Bacteria, "Bacteroidetes", "Sphingobacteria", "Sphingobacteriales"		0	0	0	0	0	0	0	0	0	0	0	0	0	0	1	0	0	0	0	0		0	0	0	0	0	0	0	0	0	0	0	0	0	0	0	0	0	0	0	0
OTU 98	Bacteria, OD1, OD1 genera incertae sedis		0	0	0	0	0	0	0	0	0	0	0	0	0	0	0	0	0	0	0	1		0	0	0	0	0	0	0	0	0	0	0	0	0	0	0	0	0	0	0	0
OTU 99	Bacteria, "Bacteroidetes", "Bacteroidia", "Bacteroidales", "Prevotellaceae"		0	0	0	0	0	0	0	0	0	0	0	0	0	0	0	0	0	0	0	0		0	0	0	0	0	1	0	0	0	0	0	0	0	0	0	0	0	0	0	0
Paenibacillus provencensis	Bacteria, Firmicutes, Bacilli, Bacillales, Paenibacillaceae 1, Paenibacillus		0	0	0	0	0	0	0	0	0	0	0	0	1	0	0	0	0	0	0	0		0	0	0	0	0	0	0	0	0	0	0	0	0	0	0	0	0	0	0	0
Parvimonas micra	Bacteria, Firmicutes, Clostridia, Clostridiales, Clostridiales, Incertae Sedis XI, Parvimonas		0	0	0	0	0	24	0	16	0	4	17	5	0	0	0	12	3	0	16	0		1	62	36	0	0	1	9	0	6	0	0	0	0	2	1	0	0	20	0	0
Pedobacter rhizospharae	Bacteria, "Bacteroidetes", "Sphingobacteria", "Sphingobacteriales", Sphingobacteriaceae, Pedobacter		0	0	2	0	0	0	0	0	0	0	0	0	0	0	0	0	0	0	0	0		0	0	0	0	0	0	0	0	0	0	0	0	0	0	0	0	0	0	0	0
Peptostreptococcus anaerobius	Bacteria, Firmicutes, Clostridia, Clostridiales, Peptostreptococcaceae, Peptostreptococcus		0	0	0	0	0	0	0	0	0	0	4	0	0	0	0	0	0	0	0	0		0	0	0	0	0	0	0	0	0	0	0	0	0	0	0	0	0	0	0	0
Peptostreptococcus stomatis	Bacteria, Firmicutes, Clostridia, Clostridiales, Peptostreptococcaceae, Peptostreptococcus		0	1	0	0	1	78	9	18	0	9	15	22	0	39	0	52	0	0	6	0		1	28	3	11	0	14	8	0	0	0	13	0	1	0	32	5	1	3	3	0
Porphyromonas catoniae	Bacteria, "Bacteroidetes", "Bacteroidia", "Bacteroidales", "Porphyromonadaceae", Porphyromonas		0	0	0	0	0	0	0	2	0	0	2	0	0	0	0	36	0	0	0	0		1	0	3	0	0	0	0	0	0	0	0	0	0	0	1	0	0	0	0	0
Porphyromonas endodontalis	Bacteria, "Bacteroidetes", "Bacteroidia", "Bacteroidales", "Porphyromonadaceae", Porphyromonas		0	0	0	0	0	0	1	1	1	2	0	76	0	38	0	30	0	3	74	0		0	19	20	0	0	41	4	8	0	0	1	0	0	0	30	0	0	31	0	0
Porphyromonas gingivalis	Bacteria, "Bacteroidetes", "Bacteroidia", "Bacteroidales", "Porphyromonadaceae", Porphyromonas		0	0	0	0	0	25	0	0	0	0	8	13	0	0	0	0	0	3	0	0		1	0	7	0	0	14	0	0	4	0	0	0	0	0	1	3	0	4	1	0
Prevotella aurantiaca	Bacteria, "Bacteroidetes", "Bacteroidia", "Bacteroidales", "Prevotellaceae", Prevotella		0	0	0	0	0	3	0	0	0	0	0	0	0	0	0	0	0	0	0	0		0	0	6	0	0	0	0	0	0	0	0	0	0	0	0	0	0	0	0	0
Prevotella baroniae	Bacteria, "Bacteroidetes", "Bacteroidia", "Bacteroidales", "Prevotellaceae", Prevotella		0	0	0	0	0	0	0	0	0	0	0	0	0	0	0	0	0	0	0	0		0	0	1	0	0	0	0	0	0	0	0	0	0	0	0	0	0	0	0	0
Prevotella buccae	Bacteria, "Bacteroidetes", "Bacteroidia", "Bacteroidales", "Prevotellaceae", Prevotella		0	0	0	0	0	0	0	0	0	0	0	0	0	0	0	1	0	0	0	0		0	0	0	0	0	0	0	0	0	0	0	0	0	0	0	0	0	0	0	0
Prevotella buccalis	Bacteria, "Bacteroidetes", "Bacteroidia", "Bacteroidales", "Prevotellaceae", Prevotella		0	0	0	0	0	0	0	0	0	0	0	0	0	0	0	1	0	0	0	0		0	0	0	0	0	0	0	0	0	0	0	0	0	0	0	0	0	0	0	0
Prevotella copri	Bacteria, "Bacteroidetes", "Bacteroidia", "Bacteroidales", "Prevotellaceae", Prevotella		0	0	0	0	0	0	0	0	0	0	0	0	0	0	0	0	0	0	0	0		0	0	0	0	0	0	0	0	0	0	0	0	0	0	0	0	0	0	0	1
Prevotella denticola	Bacteria, "Bacteroidetes", "Bacteroidia", "Bacteroidales", "Prevotellaceae", Prevotella		0	0	0	0	0	0	0	0	0	0	0	0	0	0	0	33	0	0	0	0		0	0	1	0	0	0	0	0	0	0	0	0	0	0	0	0	0	0	0	0
Prevotella disiens	Bacteria, "Bacteroidetes", "Bacteroidia", "Bacteroidales", "Prevotellaceae", Prevotella		0	0	0	0	0	0	0	0	0	0	0	0	0	0	0	0	0	0	3	0		0	0	0	0	0	0	0	0	0	0	0	0	0	0	0	0	0	0	0	0
Prevotella fusca	Bacteria, "Bacteroidetes", "Bacteroidia", "Bacteroidales", "Prevotellaceae", Prevotella		0	0	0	0	0	0	0	0	0	0	0	0	0	0	0	19	0	0	0	0		0	0	0	0	0	0	0	0	0	0	0	0	0	0	0	0	0	0	0	0
Prevotella histicola	Bacteria, "Bacteroidetes", "Bacteroidia", "Bacteroidales", "Prevotellaceae", Prevotella		0	0	0	0	0	0	0	1	0	0	0	0	0	6	0	96	0	0	50	0		0	31	12	0	4	0	31	0	8	0	0	0	0	0	0	0	0	17	0	0
Prevotella intermedia	Bacteria, "Bacteroidetes", "Bacteroidia", "Bacteroidales", "Prevotellaceae", Prevotella		0	0	0	0	0	2	3	0	0	0	1	2	0	0	0	21	0	0	3	0		0	0	5	0	0	1	1	0	18	0	0	0	1	0	0	0	0	1	0	0
Prevotella melaninogenica	Bacteria, "Bacteroidetes", "Bacteroidia", "Bacteroidales", "Prevotellaceae", Prevotella		0	0	4	0	0	112	10	88	0	3	10	7	0	149	0	599	0	1	68	0		0	234	184	0	20	27	37	0	60	1	0	2	0	5	0	0	0	46	3	13
Prevotella micans	Bacteria, "Bacteroidetes", "Bacteroidia", "Bacteroidales", "Prevotellaceae", Prevotella		0	0	0	0	0	0	0	0	0	0	0	0	0	0	0	0	0	0	3	0		0	0	0	0	0	0	0	0	0	0	0	0	0	0	0	0	0	0	0	0
Prevotella multiformis	Bacteria, "Bacteroidetes", "Bacteroidia", "Bacteroidales", "Prevotellaceae", Prevotella		0	0	0	0	0	0	0	0	0	0	0	0	0	1	0	11	0	0	0	0		0	0	0	0	0	0	0	0	0	0	0	0	0	0	0	0	0	0	0	0
Prevotella nanceiensis	Bacteria, "Bacteroidetes", "Bacteroidia", "Bacteroidales", "Prevotellaceae", Prevotella		0	1	0	0	0	25	3	9	0	0	0	0	0	13	0	114	0	0	92	0		0	0	61	0	0	6	32	0	0	0	0	1	0	0	0	0	1	3	1	0
Prevotella nigrescens	Bacteria, "Bacteroidetes", "Bacteroidia", "Bacteroidales", "Prevotellaceae", Prevotella		0	0	0	0	1	0	0	0	1	0	38	2	0	0	0	41	0	0	4	0		0	0	3	0	0	11	21	0	0	0	0	0	0	0	1	0	0	0	1	0
Prevotella oris	Bacteria, "Bacteroidetes", "Bacteroidia", "Bacteroidales", "Prevotellaceae", Prevotella		0	0	0	0	0	0	1	0	0	0	9	0	0	0	0	15	0	0	36	0		0	0	3	0	0	1	8	0	0	0	0	0	0	0	0	0	0	0	0	0
Prevotella oulorum	Bacteria, "Bacteroidetes", "Bacteroidia", "Bacteroidales", "Prevotellaceae", Prevotella		0	0	0	0	0	0	0	0	0	0	0	0	0	0	0	13	0	0	1	0		0	0	1	0	0	4	0	0	0	0	0	0	0	0	1	0	0	0	0	0
Prevotella pallens	Bacteria, "Bacteroidetes", "Bacteroidia", "Bacteroidales", "Prevotellaceae", Prevotella		0	2	0	0	1	141	16	92	0	16	0	0	0	5	0	166	1	0	134	0		0	151	26	0	10	0	18	0	15	9	18	0	2	0	9	1	0	64	0	0
Prevotella paludivivens	Bacteria, "Bacteroidetes", "Bacteroidia", "Bacteroidales", "Prevotellaceae", Prevotella		0	0	0	0	0	0	0	0	0	0	0	0	0	0	0	3	0	0	0	0		0	0	0	0	0	0	0	0	0	0	0	0	0	0	0	0	0	0	0	0
Prevotella pleuritidis	Bacteria, "Bacteroidetes", "Bacteroidia", "Bacteroidales", "Prevotellaceae", Prevotella		0	0	0	0	0	0	0	0	0	0	0	0	0	0	0	2	0	0	0	0		0	0	2	0	0	0	0	0	0	0	0	0	0	0	0	0	0	0	0	0
Prevotella salivae	Bacteria, "Bacteroidetes", "Bacteroidia", "Bacteroidales", "Prevotellaceae", Prevotella		0	0	0	0	0	0	0	14	0	0	1	0	0	47	0	17	0	0	17	0		0	46	1	0	0	4	10	0	4	0	0	0	1	0	0	0	0	43	0	0
Prevotella scopos	Bacteria, "Bacteroidetes", "Bacteroidia", "Bacteroidales", "Prevotellaceae", Prevotella		0	0	0	0	0	0	0	0	0	0	0	0	0	0	0	2	0	0	0	0		0	0	0	0	0	0	0	0	3	0	0	0	0	0	0	0	0	0	0	0
Prevotella shahii	Bacteria, "Bacteroidetes", "Bacteroidia", "Bacteroidales", "Prevotellaceae", Prevotella		0	0	0	0	0	0	0	0	0	0	0	0	0	0	0	3	0	0	0	0		0	0	4	0	0	0	0	0	0	0	0	0	0	0	0	0	0	0	0	0
Prevotella tannerae	Bacteria, "Bacteroidetes", "Bacteroidia", "Bacteroidales", "Prevotellaceae", Prevotella		0	0	1	0	0	4	2	1	0	0	7	0	0	0	0	132	0	0	3	0		0	1	18	0	0	4	0	0	11	0	0	0	0	0	0	0	0	0	1	0
Prevotella timonensis	Bacteria, "Bacteroidetes", "Bacteroidia", "Bacteroidales", "Prevotellaceae", Prevotella		0	2	0	0	0	0	0	0	0	0	0	0	0	0	0	0	0	0	0	0		0	0	0	0	0	0	0	0	0	0	0	0	0	0	0	0	0	0	0	0
Prevotella veroralis	Bacteria, "Bacteroidetes", "Bacteroidia", "Bacteroidales", "Prevotellaceae", Prevotella		0	0	0	0	0	0	4	8	0	0	9	2	0	21	0	15	0	0	44	0		0	5	1	4	0	2	2	0	0	0	0	0	0	0	0	0	0	9	0	0
Propionibacterium acidifaciens	Bacteria, "Actinobacteria", Actinobacteria, Actinomycetales, Propionibacteriaceae, Propionibacterium		0	0	0	0	0	0	0	0	0	0	0	0	0	0	0	0	2	0	0	0		0	0	0	0	0	0	0	0	0	0	0	0	0	0	0	0	0	0	0	0
Pseudoramibacter alactolyticus	Bacteria, Firmicutes, Clostridia, Clostridiales, Eubacteriaceae, Pseudoramibacter		0	0	0	0	0	0	0	0	0	0	0	0	0	0	0	1	0	0	0	0		0	0	0	0	0	0	0	0	0	0	0	0	0	0	0	0	0	0	0	0
Rothia aeria	Bacteria, "Actinobacteria", Actinobacteria, Actinomycetales, Micrococcaceae, Rothia		0	0	0	0	0	0	0	0	0	0	0	0	0	0	0	0	0	0	3	0		0	0	3	0	0	0	0	0	0	0	0	0	0	0	0	0	0	0	0	0
Rothia mucilaginosa	Bacteria, "Actinobacteria", Actinobacteria, Actinomycetales, Micrococcaceae, Rothia		0	0	0	0	0	2	1	0	0	1	4	0	0	9	0	1	0	0	6	0		0	0	0	1	0	0	2	0	1	0	0	0	0	1	0	0	0	0	0	0
Rubellimicrobium mesophilum	Bacteria, "Proteobacteria", Alphaproteobacteria, Rhodobacterales, Rhodobacteraceae, Rubellimicrobium		0	0	0	0	0	0	0	0	0	0	0	1	0	0	0	0	0	0	0	0		0	0	0	0	0	0	0	0	0	0	0	0	0	0	0	0	0	0	0	0
Rudanella lutea	Bacteria, "Bacteroidetes", "Sphingobacteria", "Sphingobacteriales", Cytophagaceae, Rudanella		0	0	0	0	0	0	0	0	0	0	0	0	0	0	0	0	0	0	0	0		0	0	0	0	0	0	0	0	5	0	0	0	0	0	0	0	0	0	0	0
Selenomonas dianae	Bacteria, Firmicutes, Negativicutes, Selenomonadales, Veillonellaceae, Selenomonas		0	0	0	0	0	0	0	0	0	0	0	4	0	0	0	0	0	0	0	0		0	0	0	0	0	0	0	0	0	0	0	0	0	0	2	0	0	0	0	0
Selenomonas infelix	Bacteria, Firmicutes, Negativicutes, Selenomonadales, Veillonellaceae, Selenomonas		0	0	0	0	0	0	0	0	0	0	0	0	0	0	0	1	0	0	0	0		0	0	0	0	0	0	0	0	0	0	0	0	0	0	0	0	0	0	0	0
Selenomonas noxia	Bacteria, Firmicutes, Negativicutes, Selenomonadales, Veillonellaceae, Selenomonas		0	0	0	0	0	0	0	0	0	0	0	0	0	24	0	0	0	0	0	0		0	0	0	0	0	0	0	0	0	0	0	0	0	0	0	0	0	0	0	0
Selenomonas sputigena	Bacteria, Firmicutes, Negativicutes, Selenomonadales, Veillonellaceae, Selenomonas		0	0	0	0	0	0	0	0	0	0	1	0	0	0	0	2	0	0	0	0		0	29	0	0	0	0	0	0	0	0	0	0	0	0	0	0	0	5	0	0
Shuttleworthia satelles	Bacteria, Firmicutes, Clostridia, Clostridiales, Lachnospiraceae, Shuttleworthia		0	0	0	0	0	0	0	0	0	0	0	0	0	0	0	0	0	0	1	0		0	0	0	0	0	1	0	0	0	0	0	0	0	0	0	0	0	0	0	0
Simonsiella muelleri	Bacteria, "Proteobacteria", Betaproteobacteria, Neisseriales, Neisseriaceae, Simonsiella		0	0	0	0	0	0	0	0	0	0	0	0	0	0	0	0	0	0	0	0		0	0	2	0	0	0	0	0	0	0	0	0	0	0	0	0	0	0	0	0
Solobacterium moorei	Bacteria, Firmicutes, Erysipelotrichia, Erysipelotrichales, Erysipelotrichaceae, Solobacterium		0	0	0	0	0	3	0	0	0	0	0	0	0	0	0	3	0	0	0	0		0	9	7	0	0	0	0	0	0	0	0	0	0	0	0	0	0	0	0	0
Sphingobacterium mizutaii	Bacteria, "Bacteroidetes", "Sphingobacteria", "Sphingobacteriales", Sphingobacteriaceae, Sphingobacterium		0	0	0	0	0	0	0	0	0	0	0	0	0	0	0	0	0	0	0	0		0	0	0	0	0	0	0	0	7	0	0	0	0	0	0	0	0	0	0	0
Sphingobacterium multivorum	Bacteria, "Bacteroidetes", "Sphingobacteria", "Sphingobacteriales", Sphingobacteriaceae, Sphingobacterium		0	0	0	0	0	0	1	0	0	0	0	0	0	0	0	0	0	0	0	0		0	0	0	0	0	0	4	1	7	0	0	0	0	0	0	0	0	7	0	0
Sphingobium rhizovicinum	Bacteria, "Proteobacteria", Alphaproteobacteria, Sphingomonadales, Sphingomonadaceae, Sphingobium		0	0	0	0	0	0	0	0	0	0	0	0	1	0	0	0	0	0	0	0		0	0	0	0	0	0	0	0	0	0	0	0	0	0	0	0	0	0	0	0
Staphylococcus capitis	Bacteria, Firmicutes, Bacilli, Bacillales, Staphylococcaceae, Staphylococcus		0	0	4	0	0	0	0	0	0	0	0	0	0	0	0	0	0	0	0	0		0	0	0	0	0	0	0	0	0	0	0	0	0	0	0	0	0	0	0	0
Staphylococcus caprae	Bacteria, Firmicutes, Bacilli, Bacillales, Staphylococcaceae, Staphylococcus		0	0	1	0	0	0	0	0	0	0	0	0	0	0	0	0	0	0	0	0		0	0	0	0	0	0	0	0	0	0	0	0	0	0	0	0	0	0	0	0
Staphylococcus condimenti	Bacteria, Firmicutes, Bacilli, Bacillales, Staphylococcaceae, Staphylococcus		0	0	0	0	0	0	0	0	0	0	0	0	0	0	0	0	0	0	0	0		0	0	0	0	0	0	0	0	0	0	0	65	0	0	0	0	0	0	0	0
Staphylococcus epidermidis	Bacteria, Firmicutes, Bacilli, Bacillales, Staphylococcaceae, Staphylococcus		0	0	698	0	0	0	0	0	0	0	0	0	0	0	0	0	0	0	0	0		0	0	0	0	0	0	0	0	0	0	0	0	0	0	0	0	0	0	0	0
Staphylococcus saccharolyticus	Bacteria, Firmicutes, Bacilli, Bacillales, Staphylococcaceae, Staphylococcus		0	0	4	0	0	0	0	0	0	0	0	0	0	0	0	5	0	0	0	0		0	0	0	0	0	0	0	0	0	0	0	0	0	0	0	0	0	0	0	0
Stenotrophomonas maltophilia	Bacteria, "Proteobacteria", Gammaproteobacteria, Xanthomonadales, Xanthomonadaceae, Stenotrophomonas		0	0	0	0	0	0	0	0	0	0	0	0	0	0	0	2	0	0	0	0		0	0	0	0	0	0	0	0	6	0	0	0	0	0	0	0	0	0	0	0
Streptococcus agalactiae	Bacteria, Firmicutes, Bacilli, Lactobacillales, Streptococcaceae, Streptococcus		0	1	0	0	0	0	0	0	0	0	0	0	0	0	0	0	0	0	0	0		0	6	0	0	0	0	0	0	2	0	0	0	0	0	0	0	0	0	0	0
Streptococcus alactolyticus	Bacteria, Firmicutes, Bacilli, Lactobacillales, Streptococcaceae, Streptococcus		0	0	0	0	0	0	0	0	0	0	0	0	0	0	0	0	0	0	0	0		0	1	0	0	0	39	0	0	0	0	0	0	0	0	0	0	0	0	0	0
Streptococcus anginosus	Bacteria, Firmicutes, Bacilli, Lactobacillales, Streptococcaceae, Streptococcus		0	0	0	0	0	0	0	0	0	0	1	0	0	0	0	0	0	0	1	0		0	2	0	0	0	25	5	0	0	0	0	0	0	0	0	0	0	0	0	0
Streptococcus australis	Bacteria, Firmicutes, Bacilli, Lactobacillales, Streptococcaceae, Streptococcus		0	0	0	0	0	42	1	0	0	2	5	0	0	6	0	2	0	0	13	0		0	8	3	0	0	9	1	1	1	4	0	0	0	0	1	0	0	0	0	0
Streptococcus cristatus	Bacteria, Firmicutes, Bacilli, Lactobacillales, Streptococcaceae, Streptococcus		0	1	0	0	0	11	2	1	1	2	17	1	0	13	0	59	2	0	8	0		3	24	4	0	16	0	0	2	44	3	0	0	3	0	6	0	0	2	0	1
Streptococcus downei	Bacteria, Firmicutes, Bacilli, Lactobacillales, Streptococcaceae, Streptococcus		0	0	0	0	0	0	0	0	0	0	0	0	0	0	0	0	0	0	0	0		0	0	0	0	0	0	0	0	1	0	0	0	0	0	0	0	0	0	0	0
Streptococcus equinus	Bacteria, Firmicutes, Bacilli, Lactobacillales, Streptococcaceae, Streptococcus		0	0	0	0	0	0	0	0	0	0	0	0	0	0	0	0	0	0	0	0		0	0	0	0	0	5	0	0	0	0	0	0	0	0	0	0	0	0	0	0
Streptococcus gallolyticus	Bacteria, Firmicutes, Bacilli, Lactobacillales, Streptococcaceae, Streptococcus		0	0	0	0	0	0	0	0	0	0	0	0	0	0	0	0	0	0	0	0		0	0	0	0	0	32	0	0	0	0	0	0	0	0	0	0	0	0	0	0
Streptococcus gordonii	Bacteria, Firmicutes, Bacilli, Lactobacillales, Streptococcaceae, Streptococcus		0	1	0	0	0	0	0	0	0	0	9	0	0	15	0	13	0	0	0	0		0	0	0	0	0	2	5	1	0	0	0	0	2	0	1	0	0	2	0	0
Streptococcus infantarius	Bacteria, Firmicutes, Bacilli, Lactobacillales, Streptococcaceae, Streptococcus		0	0	0	0	0	0	0	0	0	0	0	0	0	0	0	0	0	0	0	0		0	0	0	0	0	3	0	0	0	0	0	0	0	0	0	0	0	0	0	0
Streptococcus infantis	Bacteria, Firmicutes, Bacilli, Lactobacillales, Streptococcaceae, Streptococcus		0	7	0	1	1	35	1	0	0	17	5	0	3	2	0	39	0	1	66	0		9	9	26	41	3	19	29	2	0	34	0	0	0	0	3	0	0	1	2	0
Streptococcus intermedius	Bacteria, Firmicutes, Bacilli, Lactobacillales, Streptococcaceae, Streptococcus		0	0	0	0	0	0	0	0	0	0	0	0	0	0	0	0	0	0	0	0		0	0	0	0	0	1	0	0	0	0	0	0	0	0	0	0	0	0	0	0
Streptococcus lactarius	Bacteria, Firmicutes, Bacilli, Lactobacillales, Streptococcaceae, Streptococcus		0	2	0	0	0	0	0	0	0	1	1	0	0	0	0	0	0	0	13	0		0	0	0	0	2	8	0	0	0	0	0	0	0	0	1	0	0	0	0	0
Streptococcus mitis	Bacteria, Firmicutes, Bacilli, Lactobacillales, Streptococcaceae, Streptococcus		0	3	0	0	0	51	2	10	3	21	20	1	0	340	0	123	0	0	18	0		5	171	26	6	19	15	25	31	19	4	1	0	0	3	8	2	0	246	8	1
Streptococcus mutans	Bacteria, Firmicutes, Bacilli, Lactobacillales, Streptococcaceae, Streptococcus		0	0	0	0	0	0	0	7	0	0	0	0	0	0	0	1	0	0	0	0		0	0	0	0	0	0	0	0	0	0	0	0	0	0	4	0	0	0	0	0
Streptococcus oligofermentans	Bacteria, Firmicutes, Bacilli, Lactobacillales, Streptococcaceae, Streptococcus		0	0	0	0	0	13	0	0	0	0	0	0	0	0	0	0	0	0	0	0		0	0	0	0	0	0	0	0	0	0	0	0	0	0	0	1	0	0	0	0
Streptococcus oralis	Bacteria, Firmicutes, Bacilli, Lactobacillales, Streptococcaceae, Streptococcus		0	1	0	0	0	0	0	0	0	5	0	0	0	0	0	25	0	0	13	0		0	66	0	0	0	0	0	1	0	0	0	0	0	0	3	0	0	0	0	0
Streptococcus parasanguinis	Bacteria, Firmicutes, Bacilli, Lactobacillales, Streptococcaceae, Streptococcus		0	27	0	1	0	0	8	27	0	4	4	0	0	137	0	20	3	0	56	0		4	236	3	16	1	19	29	1	15	0	5	0	0	0	10	0	0	69	0	0
Streptococcus peroris	Bacteria, Firmicutes, Bacilli, Lactobacillales, Streptococcaceae, Streptococcus		0	1	0	0	0	0	0	0	0	6	4	0	0	0	0	1	0	0	13	0		1	18	0	0	0	7	1	0	0	0	0	0	0	0	7	0	0	2	0	0
Streptococcus pneumoniae	Bacteria, Firmicutes, Bacilli, Lactobacillales, Streptococcaceae, Streptococcus		0	0	0	0	0	0	0	4	2	4	5	9	1	201	0	23	1	0	10	0		17	22	33	3	3	45	1	0	4	0	0	0	0	0	0	0	0	0	0	0
Streptococcus pyogenes	Bacteria, Firmicutes, Bacilli, Lactobacillales, Streptococcaceae, Streptococcus		0	0	0	0	0	0	0	0	0	1	0	0	0	0	0	0	0	0	0	0		0	0	0	0	0	0	0	0	0	0	0	0	0	0	0	0	0	0	0	0
Streptococcus salivarius	Bacteria, Firmicutes, Bacilli, Lactobacillales, Streptococcaceae, Streptococcus		0	0	0	0	0	3	0	4	0	0	0	0	0	1	0	8	0	0	7	0		0	23	0	0	3	0	15	0	9	0	0	0	0	0	0	0	0	1	0	0
Streptococcus sanguinis	Bacteria, Firmicutes, Bacilli, Lactobacillales, Streptococcaceae, Streptococcus		0	0	0	0	0	0	0	1	0	0	9	0	0	30	0	1	4	0	338	0		1	10	3	13	0	4	8	1	0	0	1	0	0	0	3	0	0	8	0	0
Streptococcus sinensis	Bacteria, Firmicutes, Bacilli, Lactobacillales, Streptococcaceae, Streptococcus		0	0	0	0	0	0	1	2	0	2	2	3	0	4	0	0	5	1	0	0		0	20	0	0	0	0	0	0	0	1	0	0	0	1	2	0	0	1	0	0
Streptococcus suis	Bacteria, Firmicutes, Bacilli, Lactobacillales, Streptococcaceae, Streptococcus		0	0	0	0	0	0	0	4	0	0	0	0	0	0	0	0	0	0	0	0		0	0	2	0	0	1	0	0	0	0	0	0	0	0	0	0	0	0	0	0
Streptococcus thermophilus	Bacteria, Firmicutes, Bacilli, Lactobacillales, Streptococcaceae, Streptococcus		0	0	0	0	0	0	0	0	0	0	0	0	0	0	0	0	0	0	0	0		0	0	0	0	0	2	0	0	0	0	0	0	0	0	0	0	0	0	0	0
Streptococcus tigurinus	Bacteria, Firmicutes, Bacilli, Lactobacillales, Streptococcaceae, Streptococcus		0	0	0	0	0	0	0	3	0	1	0	0	0	0	0	8	0	0	3	0		0	0	0	0	0	0	0	0	0	0	0	0	0	0	0	0	0	0	0	0
Streptococcus vestibularis	Bacteria, Firmicutes, Bacilli, Lactobacillales, Streptococcaceae, Streptococcus		0	1	0	0	0	0	0	0	0	1	1	0	0	1	0	0	0	0	1	0		0	23	0	0	0	0	2	0	1	0	0	0	0	0	1	0	0	1	0	0
Tannerella forsythia	Bacteria, "Bacteroidetes", "Bacteroidia", "Bacteroidales", "Porphyromonadaceae", Tannerella		0	0	0	0	0	0	0	0	0	0	0	0	0	0	0	0	0	0	2	0		0	0	0	0	0	3	0	0	0	0	0	0	0	0	0	0	0	0	0	0
Treponema amylovorum	Bacteria, "Spirochaetes", Spirochaetes, Spirochaetales, Spirochaetaceae, Treponema		0	0	0	0	0	0	0	0	0	0	0	0	0	0	0	0	0	0	0	0		0	0	0	0	0	0	0	0	0	0	0	0	0	0	0	0	0	0	1	0
Treponema denticola	Bacteria, "Spirochaetes", Spirochaetes, Spirochaetales, Spirochaetaceae, Treponema		0	0	0	0	0	0	0	0	0	1	1	0	0	0	0	0	0	0	0	0		0	0	0	0	0	0	0	0	1	0	0	0	0	0	0	0	0	0	0	0
Treponema lecithinolyticum	Bacteria, "Spirochaetes", Spirochaetes, Spirochaetales, Spirochaetaceae, Treponema		0	0	0	0	0	0	0	0	0	0	0	0	0	0	0	6	0	0	0	0		0	0	0	0	0	0	0	0	17	0	0	0	0	0	0	0	0	0	0	0
Treponema medium	Bacteria, "Spirochaetes", Spirochaetes, Spirochaetales, Spirochaetaceae, Treponema		0	0	0	0	0	0	0	0	0	0	0	0	0	0	0	1	0	0	0	0		0	0	0	0	0	0	0	0	0	0	0	0	0	0	0	0	0	0	0	0
Treponema socranskii	Bacteria, "Spirochaetes", Spirochaetes, Spirochaetales, Spirochaetaceae, Treponema		0	0	0	0	0	0	0	0	0	0	3	0	0	0	0	0	0	0	4	0		0	0	0	0	0	0	0	0	3	0	0	0	0	0	0	0	0	0	0	0
Treponema vincentii	Bacteria, "Spirochaetes", Spirochaetes, Spirochaetales, Spirochaetaceae, Treponema		0	0	0	0	0	0	0	0	0	0	0	1	0	0	0	1	0	0	0	0		0	0	0	0	0	0	0	0	0	0	0	0	0	0	0	0	0	0	0	0
Undibacterium oligocarboniphilum	Bacteria, "Proteobacteria", Betaproteobacteria, Burkholderiales, Oxalobacteraceae, Undibacterium		0	0	0	0	0	0	0	0	0	0	1	0	0	0	0	0	0	0	0	0		0	0	0	0	0	0	0	0	0	0	0	0	0	0	0	0	0	0	0	0
Veillonella atypica	Bacteria, Firmicutes, Negativicutes, Selenomonadales, Veillonellaceae, Veillonella		0	4	0	0	0	0	4	277	2	14	47	10	0	130	0	70	23	0	118	0		1	845	17	0	23	8	98	2	6	37	16	0	3	3	19	14	2	151	0	2
Veillonella denticariosi	Bacteria, Firmicutes, Negativicutes, Selenomonadales, Veillonellaceae, Veillonella		0	0	0	0	0	0	0	0	0	0	0	0	0	2	0	4	0	0	0	0		0	0	1	0	0	0	0	0	1	0	0	0	0	0	1	0	0	0	0	0
Veillonella dispar	Bacteria, Firmicutes, Negativicutes, Selenomonadales, Veillonellaceae, Veillonella		0	1	0	0	2	66	9	94	0	5	14	4	0	120	0	149	0	0	238	0		1	483	21	7	3	6	45	1	13	1	0	0	2	0	15	2	0	49	5	0
Veillonella magna	Bacteria, Firmicutes, Negativicutes, Selenomonadales, Veillonellaceae, Veillonella		0	0	0	0	0	0	0	0	0	0	0	0	0	0	0	1	0	0	0	0		0	0	0	0	0	0	0	0	0	0	0	0	0	0	0	0	0	0	0	0
Veillonella parvula	Bacteria, Firmicutes, Negativicutes, Selenomonadales, Veillonellaceae, Veillonella		0	0	0	0	0	0	0	1	0	0	0	0	0	0	0	12	0	0	3	0		0	0	1	0	0	3	0	0	5	0	0	0	0	0	3	0	0	7	0	0
Veillonella rogosae	Bacteria, Firmicutes, Negativicutes, Selenomonadales, Veillonellaceae, Veillonella		0	0	0	0	1	21	5	8	0	2	0	0	0	51	0	9	0	0	88	0		2	0	34	0	0	6	15	0	0	7	3	1	0	0	1	0	2	0	1	0

## Sheet: Supplementary Dataset S2
Supplementary Dataset S2: Abundance of each OTU by sample, subsampled dataset.
			Tumaco																					Túquerres
	Classification		MT5101	MT5105	MT5106	MT5107	MT5111	MT5113	MT5114	MT5116	MT5117	MT5119	MT5120	MT5124	MT5126	MT5131	MT5135	MT5136	MT5139	MT5155	MT5174	MT5176		MT2102	MT2106	MT2108	MT2109	MT2112	MT2113	MT2114	MT2115	MT2118	MT2120	MT2122	MT2124	MT2127	MT2129	MT2130	MT2131	MT2133	MT2136	MT2156	MT2160
Number of OTUs in sample			6	27	4	12	11	72	38	68	13	56	82	69	17	106	17	27	35	17	199	21		10	37	21	13	14	131	40	10	7	41	13	12	14	15	33	18	11	86	13	9
[Eubacterium] infirmum	Bacteria, Firmicutes, Clostridia, Clostridiales, Eubacteriaceae, Eubacterium		0	0	0	0	0	0	0	0	0	0	0	0	0	1	0	0	0	0	0	0		0	0	0	0	0	0	0	0	0	0	0	0	0	0	0	0	0	0	0	0
[Eubacterium] nodatum	Bacteria, Firmicutes, Clostridia, Clostridiales, Eubacteriaceae, Eubacterium		0	0	0	0	0	0	0	0	0	0	1	2	0	0	0	0	0	0	1	0		0	0	0	0	0	2	0	0	0	0	0	0	0	0	0	0	0	0	0	0
Abiotrophia defectiva	Bacteria, Firmicutes, Bacilli, Lactobacillales, Aerococcaceae, Abiotrophia		0	0	0	0	0	0	0	0	0	0	0	0	0	0	0	0	0	0	1	0		0	0	0	0	0	0	0	0	0	0	0	0	0	0	0	0	0	0	0	0
Actinomyces cardiffensis	Bacteria, "Actinobacteria", Actinobacteria, Actinomycetales, Actinomycetaceae, Actinomyces		0	0	0	0	0	1	0	0	0	0	0	0	0	0	0	0	0	0	0	0		0	0	0	0	0	0	0	0	0	0	0	0	0	0	0	0	0	0	0	0
Actinomyces gerencseriae	Bacteria, "Actinobacteria", Actinobacteria, Actinomycetales, Actinomycetaceae, Actinomyces		0	0	0	0	0	0	0	0	0	0	0	0	0	0	0	0	0	0	0	0		0	0	0	0	0	1	0	0	0	0	0	0	0	0	0	0	0	0	0	0
Actinomyces graevenitzii	Bacteria, "Actinobacteria", Actinobacteria, Actinomycetales, Actinomycetaceae, Actinomyces		0	0	0	0	0	0	0	0	0	0	0	0	0	0	0	0	0	0	2	0		0	0	0	0	0	0	0	0	0	0	0	0	0	0	0	0	0	0	0	0
Actinomyces israelii	Bacteria, "Actinobacteria", Actinobacteria, Actinomycetales, Actinomycetaceae, Actinomyces		0	0	0	0	0	0	0	0	0	0	0	0	0	0	0	0	1	0	0	0		0	0	0	0	0	0	0	0	0	0	0	0	0	0	0	0	0	0	0	0
Actinomyces lingnae	Bacteria, "Actinobacteria", Actinobacteria, Actinomycetales, Actinomycetaceae, Actinomyces		0	0	0	0	0	0	0	0	0	0	0	0	0	0	0	0	0	0	15	0		0	0	0	0	0	0	0	0	0	0	0	0	0	0	0	0	0	0	0	0
Actinomyces massiliensis	Bacteria, "Actinobacteria", Actinobacteria, Actinomycetales, Actinomycetaceae, Actinomyces		0	0	0	0	0	0	0	0	0	0	0	0	0	0	0	0	0	0	0	0		0	0	0	0	0	3	0	0	0	0	0	0	0	0	0	0	0	0	0	0
Actinomyces meyeri	Bacteria, "Actinobacteria", Actinobacteria, Actinomycetales, Actinomycetaceae, Actinomyces		0	0	0	0	0	11	0	0	0	0	0	0	0	0	0	0	0	0	0	0		0	0	0	0	0	0	0	0	0	0	0	0	0	0	0	0	0	0	0	0
Actinomyces odontolyticus	Bacteria, "Actinobacteria", Actinobacteria, Actinomycetales, Actinomycetaceae, Actinomyces		0	0	0	0	0	9	1	2	0	0	1	1	0	15	0	0	0	0	104	0		0	6	0	2	0	5	7	0	0	0	0	0	0	0	0	0	0	2	0	0
Actinomyces oris	Bacteria, "Actinobacteria", Actinobacteria, Actinomycetales, Actinomycetaceae, Actinomyces		0	0	0	0	0	0	0	0	0	0	0	0	0	0	0	0	0	0	0	0		0	0	0	0	0	1	0	0	0	0	0	0	0	0	0	0	0	0	0	0
Aquabacterium parvum	Bacteria, "Proteobacteria", Betaproteobacteria, Burkholderiales, Burkholderiales incertae sedis, Aquabacterium		0	0	0	0	0	0	0	0	0	0	0	0	0	0	0	0	0	1	0	0		0	0	0	0	0	0	0	0	0	0	0	0	0	0	0	0	0	0	0	0
Atopobium parvulum	Bacteria, "Actinobacteria", Actinobacteria, Coriobacteriales, Coriobacteriaceae, Atopobium		0	1	0	0	0	6	0	5	1	2	4	2	0	0	0	0	0	0	46	0		0	34	0	0	0	0	8	0	0	5	0	0	0	0	0	0	1	8	0	0
Atopobium rimae	Bacteria, "Actinobacteria", Actinobacteria, Coriobacteriales, Coriobacteriaceae, Atopobium		0	0	0	0	0	0	0	0	0	0	2	0	0	0	0	0	0	0	1	0		0	0	0	0	0	2	0	0	0	0	0	0	0	0	0	0	0	0	0	0
Bacillus pumilus	Bacteria, Firmicutes, Bacilli, Bacillales, Bacillaceae 1, Bacillus		0	0	0	0	0	0	0	0	0	0	0	0	1	0	0	0	0	0	0	0		0	0	0	0	0	0	0	0	0	0	0	0	0	0	0	0	0	0	0	0
Bulleidia extructa	Bacteria, Firmicutes, Erysipelotrichia, Erysipelotrichales, Erysipelotrichaceae, Bulleidia		0	0	0	0	0	0	0	0	0	1	0	1	0	0	0	0	0	0	3	0		0	0	0	0	0	0	0	0	0	0	0	0	0	0	0	0	0	0	0	0
Campylobacter gracilis	Bacteria, "Proteobacteria", Epsilonproteobacteria, Campylobacterales, Campylobacteraceae, Campylobacter		0	0	0	0	0	0	0	0	0	0	0	0	0	0	0	0	0	0	0	0		0	0	0	0	0	2	0	0	0	0	0	0	0	0	0	0	0	1	0	0
Campylobacter rectus	Bacteria, "Proteobacteria", Epsilonproteobacteria, Campylobacterales, Campylobacteraceae, Campylobacter		0	0	0	0	0	0	0	0	0	0	0	0	0	0	0	0	0	0	5	0		0	0	0	0	0	0	0	0	0	0	0	0	0	0	0	0	0	0	0	0
Campylobacter showae	Bacteria, "Proteobacteria", Epsilonproteobacteria, Campylobacterales, Campylobacteraceae, Campylobacter		0	0	0	0	0	0	0	0	0	0	1	0	0	0	0	0	0	0	0	0		0	0	0	0	0	0	0	0	0	0	0	0	0	0	0	0	0	0	0	0
Capnocytophaga gingivalis	Bacteria, "Bacteroidetes", Flavobacteria, "Flavobacteriales", Flavobacteriaceae, Capnocytophaga		0	0	0	0	0	0	1	0	0	0	0	0	0	0	0	0	0	0	32	0		0	0	0	0	0	0	0	0	0	0	0	0	0	0	0	0	0	0	0	0
Capnocytophaga granulosa	Bacteria, "Bacteroidetes", Flavobacteria, "Flavobacteriales", Flavobacteriaceae, Capnocytophaga		0	0	0	0	0	0	0	0	0	0	0	0	0	0	0	0	0	0	4	0		0	0	0	0	0	0	0	0	0	0	0	0	0	0	0	0	0	0	0	0
Capnocytophaga leadbetteri	Bacteria, "Bacteroidetes", Flavobacteria, "Flavobacteriales", Flavobacteriaceae, Capnocytophaga		0	0	0	0	0	0	0	0	0	0	0	0	0	0	0	0	0	0	29	0		0	0	0	0	0	0	0	0	0	0	0	0	0	0	0	0	0	0	0	0
Capnocytophaga ochracea	Bacteria, "Bacteroidetes", Flavobacteria, "Flavobacteriales", Flavobacteriaceae, Capnocytophaga		0	0	0	0	0	0	0	0	0	0	0	0	0	0	0	0	0	0	8	0		0	0	0	0	0	0	0	0	0	0	0	0	0	0	0	0	0	0	0	0
Capnocytophaga sputigena	Bacteria, "Bacteroidetes", Flavobacteria, "Flavobacteriales", Flavobacteriaceae, Capnocytophaga		0	0	0	0	0	3	0	0	0	0	0	0	0	0	0	0	0	0	3	0		0	0	0	0	0	0	0	0	0	0	0	0	0	0	0	0	0	0	0	0
Catonella morbi	Bacteria, Firmicutes, Clostridia, Clostridiales, Lachnospiraceae, Catonella		0	0	0	0	0	0	0	0	0	0	0	0	0	0	0	0	0	0	6	0		0	0	0	0	0	0	0	0	0	0	0	0	0	0	0	0	0	1	0	0
Chryseobacterium kwangyangense	Bacteria, "Bacteroidetes", Flavobacteria, "Flavobacteriales", Flavobacteriaceae, Chryseobacterium		0	0	0	2	0	0	0	0	0	0	0	0	0	0	0	0	0	0	0	0		0	0	0	0	0	0	0	0	0	0	0	0	0	0	0	0	0	0	0	0
Corynebacterium durum	Bacteria, "Actinobacteria", Actinobacteria, Actinomycetales, Corynebacteriaceae, Corynebacterium		0	0	0	0	0	0	0	0	0	0	0	0	0	1	0	0	0	0	1	0		0	0	0	0	0	0	0	0	0	0	0	0	0	0	0	0	0	0	0	0
Cryptobacterium curtum	Bacteria, "Actinobacteria", Actinobacteria, Coriobacteriales, Coriobacteriaceae, Cryptobacterium		0	0	0	0	0	0	0	0	0	0	1	0	0	0	0	0	0	0	0	0		0	0	0	0	0	0	0	0	0	0	0	0	0	0	0	0	0	0	0	0
Dialister pneumosintes	Bacteria, Firmicutes, Negativicutes, Selenomonadales, Veillonellaceae, Dialister		0	0	0	0	0	0	0	0	0	0	0	0	0	0	0	0	0	0	0	0		0	0	0	0	0	0	0	0	0	0	0	0	0	0	0	0	0	0	1	0
Eubacterium brachy	Bacteria, Firmicutes, Clostridia, Clostridiales, Eubacteriaceae, Eubacterium		0	0	0	0	0	0	0	0	0	0	0	0	0	0	0	0	0	0	3	0		0	0	0	0	0	0	0	0	0	0	0	0	0	0	0	0	0	0	0	0
Filifactor alocis	Bacteria, Firmicutes, Clostridia, Clostridiales, Peptostreptococcaceae, Filifactor		0	0	0	0	0	0	0	0	0	0	0	0	0	0	0	0	0	0	2	0		0	0	0	0	0	0	0	0	0	0	0	0	0	0	1	0	0	0	0	0
Fusobacterium nucleatum	Bacteria, "Fusobacteria", "Fusobacteria", "Fusobacteriales", "Fusobacteriaceae", Fusobacterium		0	0	0	0	0	1	6	1	0	1	5	14	0	0	0	0	0	0	6	0		0	0	0	0	0	1	0	0	1	0	0	0	0	0	1	0	0	0	0	0
Fusobacterium periodonticum	Bacteria, "Fusobacteria", "Fusobacteria", "Fusobacteriales", "Fusobacteriaceae", Fusobacterium		0	0	0	0	0	1	1	0	0	0	0	0	0	0	0	0	0	0	2	0		0	0	0	0	0	0	0	0	0	0	0	0	0	0	0	0	0	0	0	0
Gemella haemolysans	Bacteria, Firmicutes, Bacilli, Bacillales, Bacillales, Incertae Sedis XI, Gemella		0	5	0	1	0	68	0	19	1	1	22	0	0	65	0	0	0	0	34	0		3	4	0	0	2	63	4	1	0	5	3	0	2	1	0	3	0	154	0	1
Gemella morbillorum	Bacteria, Firmicutes, Bacilli, Bacillales, Bacillales, Incertae Sedis XI, Gemella		0	0	0	0	0	8	0	0	0	2	1	1	0	2	0	0	0	0	31	0		0	0	0	0	0	0	0	0	0	6	0	0	0	1	0	0	0	1	0	0
Gemella palaticanis	Bacteria, Firmicutes, Bacilli, Bacillales, Bacillales, Incertae Sedis XI, Gemella		0	0	0	0	0	0	0	0	0	0	0	0	0	0	0	0	0	0	1	0		0	0	0	0	0	0	0	0	0	0	0	0	0	0	0	0	0	0	0	0
Gemella sanguinis	Bacteria, Firmicutes, Bacilli, Bacillales, Bacillales, Incertae Sedis XI, Gemella		0	0	0	0	0	0	2	0	0	4	1	1	0	27	0	0	10	0	129	0		0	3	0	0	0	4	3	0	0	4	0	0	0	1	0	0	0	1	0	0
Granulicatella adiacens	Bacteria, Firmicutes, Bacilli, Lactobacillales, Carnobacteriaceae, Granulicatella		0	1	0	0	0	0	0	0	0	0	0	0	0	0	0	0	0	0	19	0		0	1	0	0	0	0	0	0	0	0	0	0	0	0	0	0	0	0	0	0
Granulicatella elegans	Bacteria, Firmicutes, Bacilli, Lactobacillales, Carnobacteriaceae, Granulicatella		0	0	0	0	0	7	0	0	0	1	0	0	0	20	0	0	0	0	0	0		1	5	0	0	0	1	1	0	0	2	0	0	0	2	0	1	0	14	0	0
Helicobacter pylori	Bacteria, "Proteobacteria", Epsilonproteobacteria, Campylobacterales, Helicobacteraceae, Helicobacter		6626	5704	2755	5725	6498	5047	5348	5370	6487	6419	4957	6396	6255	4939	6683	6252	6155	6090	1	6714		6302	4085	6665	5421	6059	33	4907	6498	6326	6040	6544	6066	6280	6223	6389	6611	6520	4278	6420	5458
Helicobacter suis	Bacteria, "Proteobacteria", Epsilonproteobacteria, Campylobacterales, Helicobacteraceae, Helicobacter		0	0	0	0	0	0	0	0	0	0	0	0	0	0	0	0	1	0	0	0		0	0	0	0	0	0	0	0	0	0	0	0	0	0	0	0	0	0	0	0
Hyphomicrobium denitrificans	Bacteria, "Proteobacteria", Alphaproteobacteria, Rhizobiales, Hyphomicrobiaceae, Hyphomicrobium		0	0	0	0	0	0	0	0	0	0	0	0	0	0	2	0	0	0	0	0		0	0	0	0	0	0	0	0	0	0	0	0	0	0	0	0	0	0	0	0
Kingella oralis	Bacteria, "Proteobacteria", Betaproteobacteria, Neisseriales, Neisseriaceae, Kingella		0	0	0	0	0	0	0	0	0	0	0	0	0	0	0	0	0	0	5	0		0	0	0	0	0	0	0	0	0	0	0	0	0	0	0	0	0	0	0	0
Lactobacillus gasseri	Bacteria, Firmicutes, Bacilli, Lactobacillales, Lactobacillaceae, Lactobacillus		0	0	0	0	0	0	0	0	0	0	3	0	0	0	0	0	0	0	0	0		0	0	0	0	0	0	0	0	0	0	0	0	0	0	0	0	0	0	0	0
Lactobacillus iners	Bacteria, Firmicutes, Bacilli, Lactobacillales, Lactobacillaceae, Lactobacillus		0	0	0	0	0	0	0	0	0	0	0	0	0	0	0	0	0	0	2	0		0	0	0	0	0	0	0	0	0	0	0	0	0	0	0	0	0	0	0	0
Legionella nautarum	Bacteria, "Proteobacteria", Gammaproteobacteria, Legionellales, Legionellaceae, Legionella		0	0	0	0	0	0	0	0	0	0	0	0	0	0	0	0	0	0	0	1		0	0	0	0	0	0	0	0	0	0	0	0	0	0	0	0	0	0	0	0
Leptotrichia buccalis	Bacteria, "Fusobacteria", "Fusobacteria", "Fusobacteriales", "Leptotrichiaceae", Leptotrichia		0	0	0	0	0	0	0	0	0	0	0	0	0	3	0	0	0	0	0	0		0	0	0	0	0	6	0	0	0	0	0	0	0	0	0	0	0	0	0	0
Leptotrichia hofstadii	Bacteria, "Fusobacteria", "Fusobacteria", "Fusobacteriales", "Leptotrichiaceae", Leptotrichia		0	0	0	0	0	0	0	0	0	0	0	0	0	7	0	0	0	0	0	0		0	0	0	0	0	0	0	0	0	0	0	0	0	0	0	0	0	0	0	0
Leptotrichia shahii	Bacteria, "Fusobacteria", "Fusobacteria", "Fusobacteriales", "Leptotrichiaceae", Leptotrichia		0	0	0	0	0	1	0	0	0	0	0	0	0	0	0	0	0	0	1	0		0	0	0	0	0	0	0	0	0	0	0	0	0	0	0	0	0	0	0	0
Leptotrichia trevisanii	Bacteria, "Fusobacteria", "Fusobacteria", "Fusobacteriales", "Leptotrichiaceae", Leptotrichia		0	0	0	0	0	0	0	0	0	0	0	0	0	0	0	0	0	0	0	0		0	0	1	0	0	0	0	0	0	0	0	0	0	0	0	0	0	0	0	0
Leptotrichia wadei	Bacteria, "Fusobacteria", "Fusobacteria", "Fusobacteriales", "Leptotrichiaceae", Leptotrichia		0	0	0	0	0	0	0	0	0	0	0	0	0	0	0	1	0	0	0	0		0	14	0	0	0	2	0	0	0	0	0	0	0	0	0	0	0	0	0	0
Megasphaera micronuciformis	Bacteria, Firmicutes, Negativicutes, Selenomonadales, Veillonellaceae, Megasphaera		0	0	0	0	0	5	1	22	0	1	4	2	0	5	0	0	2	0	89	0		0	3	1	0	0	3	0	0	0	0	0	0	0	0	0	0	0	14	0	0
Mogibacterium timidum	Bacteria, Firmicutes, Clostridia, Clostridiales, Clostridiales, Incertae Sedis XIII, Mogibacterium		0	0	0	0	0	0	0	0	0	0	1	0	0	0	0	0	0	0	10	0		0	0	0	0	0	2	0	0	0	0	0	0	0	0	0	0	0	0	0	0
Moraxella nonliquefaciens	Bacteria, "Proteobacteria", Gammaproteobacteria, Pseudomonadales, Moraxellaceae, Moraxella		0	0	0	0	0	0	0	0	0	0	0	0	0	1	0	0	0	0	0	0		0	0	0	0	0	0	0	0	0	0	0	0	0	0	0	0	0	0	0	0
Mycoplasma faucium	Bacteria, "Tenericutes", Mollicutes, Mycoplasmatales, Mycoplasmataceae, Mycoplasma		0	0	0	0	0	7	0	0	0	0	1	0	0	0	0	0	0	0	0	0		0	0	0	0	0	0	0	0	0	0	0	0	0	0	0	0	0	0	0	0
Mycoplasma salivarium	Bacteria, "Tenericutes", Mollicutes, Mycoplasmatales, Mycoplasmataceae, Mycoplasma		0	0	0	0	0	0	0	0	0	0	3	0	0	0	0	0	0	0	0	0		0	0	0	0	0	0	0	0	0	0	0	0	0	0	0	0	0	0	0	0
Neisseria flavescens	Bacteria, "Proteobacteria", Betaproteobacteria, Neisseriales, Neisseriaceae, Neisseria		0	0	0	0	0	102	1	0	0	0	0	0	0	5	0	0	0	0	5	0		0	0	0	0	0	0	0	0	0	0	0	0	0	0	0	0	0	0	0	0
Neisseria pharyngis	Bacteria, "Proteobacteria", Betaproteobacteria, Neisseriales, Neisseriaceae, Neisseria		0	0	0	0	0	0	0	0	0	0	0	0	0	0	0	0	0	0	1	0		0	0	0	0	0	0	0	0	0	0	0	0	0	0	0	0	0	0	0	0
Neisseria subflava	Bacteria, "Proteobacteria", Betaproteobacteria, Neisseriales, Neisseriaceae, Neisseria		0	0	0	0	0	0	0	0	0	0	0	0	0	0	0	0	0	0	11	0		0	0	0	0	0	0	0	0	0	0	0	0	0	0	0	0	0	0	0	0
Oribacterium sinus	Bacteria, Firmicutes, Clostridia, Clostridiales, Lachnospiraceae, Oribacterium		0	0	0	0	0	1	0	0	0	0	0	0	0	6	0	0	0	0	2	0		0	0	0	0	0	0	0	0	0	0	0	0	0	0	0	0	0	0	0	0
OTU 100	Bacteria, "Bacteroidetes", Flavobacteria, "Flavobacteriales", Flavobacteriaceae, Cloacibacterium		0	0	0	0	0	0	0	0	0	0	0	0	0	0	0	0	0	0	0	1		0	0	0	0	0	0	0	0	0	0	0	0	0	0	0	0	0	0	0	0
OTU 101	Bacteria, OD1, OD1 genera incertae sedis		0	0	0	0	0	0	0	0	0	0	0	0	0	0	0	0	0	0	0	0		0	0	0	0	0	0	0	0	0	0	0	0	0	0	0	0	0	1	0	0
OTU 111	Bacteria, "Fusobacteria", "Fusobacteria", "Fusobacteriales", "Fusobacteriaceae", Fusobacterium		0	0	0	0	0	0	0	0	0	0	0	0	0	0	0	0	0	0	0	0		0	0	0	0	0	1	0	0	0	0	0	0	0	0	0	0	0	0	0	0
OTU 112	Bacteria, Firmicutes, Clostridia, Clostridiales, Lachnospiraceae, Shuttleworthia		0	0	0	0	0	0	0	0	0	0	0	0	0	0	0	0	0	0	1	0		0	0	0	0	0	0	0	0	0	0	0	0	0	0	0	0	0	0	0	0
OTU 115	Bacteria, "Bacteroidetes", "Bacteroidia", "Bacteroidales", "Prevotellaceae", Prevotella		0	0	0	0	0	0	0	0	0	0	0	0	0	0	0	0	0	0	1	0		0	0	0	0	0	0	0	0	0	0	0	0	0	0	0	0	0	0	0	0
OTU 118	Bacteria, "Proteobacteria", Betaproteobacteria, Burkholderiales, Oxalobacteraceae		0	0	0	0	0	0	0	0	0	0	0	0	0	0	0	0	0	0	0	1		0	0	0	0	0	0	0	0	0	0	0	0	0	0	0	0	0	0	0	0
OTU 12	Bacteria, Firmicutes, Bacilli, Lactobacillales, Streptococcaceae, Streptococcus		0	0	0	0	0	0	0	0	0	0	0	0	0	0	0	0	0	0	0	0		0	0	0	0	0	1	0	0	0	0	0	0	0	0	0	0	0	0	0	0
OTU 121	Bacteria, "Actinobacteria", Actinobacteria, Actinomycetales, Actinomycetaceae, Actinomyces		0	0	0	0	0	0	0	0	0	0	0	0	0	1	0	0	0	0	0	0		0	0	0	0	0	0	0	0	0	0	0	0	0	0	0	0	0	0	0	0
OTU 125	Bacteria, Firmicutes, Negativicutes, Selenomonadales, Veillonellaceae, Megasphaera		0	0	0	0	0	0	0	0	0	0	0	0	0	0	0	0	0	0	1	0		0	0	0	0	0	0	0	0	0	0	0	0	0	0	0	0	0	0	0	0
OTU 127	Bacteria, "Proteobacteria", Betaproteobacteria		0	0	0	0	0	0	0	0	0	0	0	0	0	0	0	0	0	0	1	0		0	0	0	0	0	0	0	0	0	0	0	0	0	0	0	0	0	0	0	0
OTU 129	Bacteria, "Actinobacteria", Actinobacteria, Actinomycetales, Pseudonocardiaceae, Pseudonocardia		0	0	0	0	0	0	0	0	0	0	0	0	0	0	0	0	0	0	0	0		0	0	0	0	0	0	0	0	0	1	0	0	0	0	0	0	0	0	0	0
OTU 133	Bacteria, "Spirochaetes", Spirochaetes, Spirochaetales, Spirochaetaceae, Treponema		0	0	0	0	0	0	0	0	0	0	0	0	0	0	0	0	0	0	1	0		0	0	0	0	0	0	0	0	0	0	0	0	0	0	0	0	0	0	0	0
OTU 138	Bacteria, Firmicutes, Negativicutes, Selenomonadales, Veillonellaceae, Veillonella		0	0	0	0	0	1	0	0	0	0	0	0	0	0	0	0	0	0	0	0		0	0	0	0	0	0	0	0	0	0	0	0	0	0	0	0	0	0	0	0
OTU 148	Bacteria, "Proteobacteria", Alphaproteobacteria, Rhodobacterales, Rhodobacteraceae, Rubellimicrobium		0	0	0	0	0	0	0	0	0	0	0	1	0	0	0	0	0	0	0	0		0	0	0	0	0	0	0	0	0	0	0	0	0	0	0	0	0	0	0	0
OTU 154	Bacteria, "Proteobacteria", Epsilonproteobacteria, Campylobacterales, Helicobacteraceae		0	0	0	0	0	0	0	0	0	0	0	0	0	0	0	0	1	0	0	0		0	0	0	0	0	0	0	0	0	0	0	0	0	0	0	0	0	0	0	0
OTU 155	Bacteria, "Bacteroidetes", Flavobacteria, "Flavobacteriales", Flavobacteriaceae, Capnocytophaga		0	0	0	0	0	0	0	0	0	0	0	0	0	0	0	0	0	0	1	0		0	0	0	0	0	0	0	0	0	0	0	0	0	0	0	0	0	0	0	0
OTU 162	Bacteria, Firmicutes, Clostridia, Clostridiales, Lachnospiraceae		0	0	0	0	0	0	0	0	0	0	0	0	0	0	0	0	0	0	1	0		0	0	0	0	0	0	0	0	0	0	0	0	0	0	0	0	0	0	0	0
OTU 163	Bacteria, "Fusobacteria", "Fusobacteria", "Fusobacteriales"		0	0	0	0	0	0	0	0	0	1	0	0	0	0	0	0	0	0	0	0		0	0	0	0	0	0	0	0	0	0	0	0	0	0	0	0	0	0	0	0
OTU 169	Bacteria, "Acidobacteria", Acidobacteria, Gp3, Gp3, Gp3, Gp3		0	0	0	0	0	0	0	0	0	0	1	0	0	0	0	0	0	0	0	0		0	0	0	0	0	0	0	0	0	0	0	0	0	0	0	0	0	0	0	0
OTU 17	Bacteria, "Proteobacteria", Gammaproteobacteria, "Enterobacteriales", Enterobacteriaceae, Escherichia/Shigella		0	0	0	0	0	0	0	0	0	0	0	0	0	0	0	0	0	0	0	0		0	0	0	0	0	1	0	0	0	0	0	0	0	0	0	0	0	0	0	0
OTU 171	Bacteria, "Proteobacteria", Betaproteobacteria, Burkholderiales		0	0	0	0	0	0	0	0	0	0	0	0	0	0	0	0	0	0	0	1		0	0	0	0	0	0	0	0	0	0	0	0	0	0	0	0	0	0	0	0
OTU 174	Bacteria, Firmicutes, Clostridia, Clostridiales, Clostridiales, Incertae Sedis XI, Parvimonas		0	0	0	0	0	0	0	0	0	0	0	0	0	0	0	0	1	0	0	0		0	0	0	0	0	0	0	0	0	0	0	0	0	0	0	0	0	0	0	0
OTU 176	Bacteria, "Proteobacteria", Gammaproteobacteria, Xanthomonadales, Xanthomonadaceae		0	0	0	0	0	0	0	0	0	0	0	0	0	1	0	0	0	0	0	0		0	0	0	0	0	0	0	0	0	0	0	0	0	0	0	0	0	0	0	0
OTU 178	Bacteria, Firmicutes, Bacilli, Lactobacillales		0	0	0	0	0	0	0	0	0	0	0	0	0	0	0	0	0	0	0	0		0	0	0	0	0	1	0	0	0	0	0	0	0	0	0	0	0	0	0	0
OTU 179	Bacteria, Firmicutes, Bacilli, Lactobacillales		0	0	0	0	0	0	0	0	0	0	0	0	0	1	0	0	0	0	0	0		0	0	0	0	0	0	0	0	0	0	0	0	0	0	0	0	0	0	0	0
OTU 182	Bacteria, TM7, TM7 genera incertae sedis		0	0	0	0	0	0	0	0	0	0	0	0	0	0	0	0	0	0	0	0		0	0	0	0	0	0	0	0	0	0	0	0	0	0	0	0	0	1	0	0
OTU 183	Bacteria, "Proteobacteria", Betaproteobacteria, Neisseriales, Neisseriaceae, Neisseria		0	0	0	0	0	0	0	0	0	0	0	0	0	0	0	0	0	0	2	0		0	0	0	0	0	0	0	0	0	0	0	0	0	0	0	0	0	0	0	0
OTU 184	Bacteria, Firmicutes, Bacilli, Bacillales, Staphylococcaceae, Staphylococcus		0	0	0	0	0	0	0	0	0	0	0	0	1	0	0	0	0	0	0	0		0	0	0	0	0	0	0	0	0	0	0	203	0	0	0	0	0	0	0	0
OTU 185	Bacteria, Firmicutes, Bacilli, Lactobacillales, Streptococcaceae, Streptococcus		0	0	0	0	0	0	0	0	0	0	0	0	0	0	0	0	0	0	0	0		0	0	0	0	0	4	0	0	0	0	0	0	0	0	0	0	0	0	0	0
OTU 186	Bacteria, TM7, TM7 genera incertae sedis		0	0	0	0	0	0	0	0	0	0	0	0	0	0	0	0	0	0	0	0		0	0	0	0	0	0	0	0	0	0	0	0	0	1	0	0	0	0	0	0
OTU 188	Bacteria, "Actinobacteria", Actinobacteria, Actinomycetales, Nocardiaceae, Rhodococcus		0	0	0	0	0	0	1	0	0	0	0	0	0	0	0	0	0	0	0	0		0	0	0	0	0	0	0	0	0	0	0	0	0	0	0	0	0	0	0	0
OTU 19	Bacteria, Firmicutes, Bacilli, Lactobacillales, Streptococcaceae, Streptococcus		0	0	0	0	0	0	0	0	0	0	0	0	0	0	0	0	0	0	1	0		0	0	0	0	0	0	0	0	0	0	0	0	0	0	0	0	0	0	0	0
OTU 193	Bacteria, Firmicutes, Bacilli, Bacillales, Staphylococcaceae, Staphylococcus		0	0	0	0	0	0	0	0	0	0	0	0	0	0	0	0	0	0	0	0		0	0	0	0	0	0	0	0	0	0	0	1	0	0	0	0	0	0	0	0
OTU 195	Bacteria, "Actinobacteria", Actinobacteria, Actinomycetales, Streptomycetaceae, Streptomyces		0	0	0	0	0	0	0	0	0	0	0	0	0	2	0	0	0	0	0	0		0	0	0	0	0	0	0	0	0	0	0	0	0	0	0	0	0	0	0	0
OTU 196	Bacteria, TM7, TM7 genera incertae sedis		0	0	0	0	0	0	0	0	0	0	2	0	0	0	0	0	0	0	2	0		0	0	0	0	0	0	0	0	0	0	0	0	0	0	0	0	0	0	0	0
OTU 197	Bacteria, Firmicutes, Clostridia, Clostridiales, Lachnospiraceae, Clostridium XlVa		0	0	0	0	0	0	0	0	0	0	0	0	0	0	0	0	0	0	0	0		0	4	0	0	0	0	0	0	0	0	0	0	0	0	0	0	0	0	0	0
OTU 202	Bacteria, Firmicutes, Negativicutes, Selenomonadales, Veillonellaceae, Selenomonas		0	0	0	0	0	0	0	0	0	0	0	4	0	0	0	0	0	0	0	0		0	0	0	0	0	0	0	0	0	0	0	0	0	0	0	0	0	0	0	0
OTU 204	Bacteria, "Fusobacteria", "Fusobacteria", "Fusobacteriales", "Leptotrichiaceae", Leptotrichia		0	0	0	0	0	0	0	0	0	0	0	0	0	0	0	0	0	0	0	0		0	0	0	0	0	2	0	0	0	0	0	0	0	0	0	0	0	0	0	0
OTU 209	Bacteria, "Bacteroidetes", "Bacteroidia", "Bacteroidales", "Prevotellaceae", Prevotella		0	0	0	0	0	0	0	0	0	0	0	0	0	1	0	0	0	1	5	0		0	0	0	0	0	0	0	0	0	0	0	0	0	0	0	0	0	0	0	0
OTU 211	Bacteria, Firmicutes, Negativicutes, Selenomonadales, Veillonellaceae, Veillonella		0	0	0	0	0	0	0	0	0	0	0	0	0	0	0	0	0	0	1	0		0	0	0	0	0	0	0	0	0	0	0	0	0	0	0	0	0	0	0	0
OTU 213	Bacteria, Firmicutes, Bacilli, Bacillales, Bacillaceae 1, Bacillus		0	0	0	0	0	0	0	0	0	0	0	0	1	0	0	0	0	0	0	0		0	0	0	0	0	0	0	0	0	0	0	0	0	0	0	0	0	0	0	0
OTU 215	Bacteria, "Actinobacteria", Actinobacteria, Actinomycetales, Microbacteriaceae, Leucobacter		0	0	0	0	0	0	0	0	0	0	0	0	0	2	0	0	0	0	0	0		0	0	0	0	0	0	0	0	0	0	0	0	0	0	0	0	0	0	0	0
OTU 216	Bacteria, Firmicutes, Bacilli, Lactobacillales, Lactobacillaceae, Lactobacillus		0	0	0	0	0	0	0	0	0	0	0	0	0	0	0	0	0	0	0	0		0	0	0	0	0	2	0	0	0	0	0	0	0	0	0	0	0	0	0	0
OTU 217	Bacteria, Firmicutes, Bacilli, Lactobacillales, Lactobacillaceae, Lactobacillus		0	0	0	0	0	0	0	0	0	0	1	0	0	0	0	0	0	0	0	0		0	0	0	0	0	0	0	0	0	0	0	0	0	0	0	0	0	0	0	0
OTU 218	Bacteria, Firmicutes, Clostridia, Clostridiales, Lachnospiraceae, Moryella		0	0	0	0	0	0	0	0	0	0	0	0	0	0	0	0	0	0	2	0		0	0	0	0	0	1	0	0	0	0	0	0	0	0	0	0	0	0	0	0
OTU 219	Bacteria, Firmicutes, Bacilli, Lactobacillales, Lactobacillaceae, Lactobacillus		0	0	0	0	0	0	0	0	0	0	0	0	0	0	0	0	5	0	0	0		0	0	0	0	0	0	0	0	0	0	0	0	0	0	0	0	0	0	0	0
OTU 222	Bacteria, "Bacteroidetes", Flavobacteria, "Flavobacteriales", Flavobacteriaceae		0	0	0	0	0	0	0	0	0	0	0	0	0	0	0	0	0	0	18	0		0	0	0	0	0	6	0	0	0	0	0	0	0	0	0	0	0	0	0	0
OTU 23	Bacteria, Firmicutes, Clostridia, Clostridiales		0	0	0	0	0	0	0	0	0	0	0	0	0	0	0	0	0	0	1	0		0	0	0	0	0	0	0	0	0	0	0	0	0	0	0	0	0	0	0	0
OTU 230	Bacteria, "Bacteroidetes", "Bacteroidia", "Bacteroidales", "Porphyromonadaceae", Porphyromonas		0	0	0	0	0	0	0	0	0	0	0	0	0	0	0	1	0	0	0	0		0	0	0	0	0	0	0	0	0	0	0	0	0	0	0	0	0	0	0	0
OTU 231	Bacteria, TM7, TM7 genera incertae sedis		0	0	0	0	0	0	0	0	0	0	0	1	0	0	0	0	0	0	0	0		0	0	0	0	0	0	0	0	0	0	0	0	0	0	0	0	0	0	0	0
OTU 232	Bacteria, "Bacteroidetes", "Bacteroidia", "Bacteroidales", "Prevotellaceae"		0	0	0	0	0	0	0	0	0	0	0	0	0	0	0	0	0	0	0	0		0	0	0	0	0	2	0	0	0	0	0	0	0	0	0	0	0	0	0	0
OTU 233	Bacteria, "Proteobacteria", Alphaproteobacteria, Rhizobiales		0	0	0	0	0	0	0	0	0	0	0	0	0	0	0	0	0	0	0	0		0	0	0	0	0	0	0	0	0	0	0	0	0	0	0	1	0	0	0	0
OTU 234	Bacteria, "Spirochaetes", Spirochaetes, Spirochaetales, Spirochaetaceae, Treponema		0	0	0	0	0	0	0	0	0	0	0	0	0	4	0	0	0	0	0	0		0	0	0	0	0	0	0	0	0	0	0	0	0	0	0	0	0	0	0	0
OTU 236	Bacteria, "Planctomycetes", "Planctomycetacia", Planctomycetales, Planctomycetaceae, Singulisphaera		0	0	0	0	0	0	0	0	0	0	0	0	0	0	0	0	0	0	0	0		0	0	0	0	0	0	0	0	0	1	0	0	0	0	0	0	0	0	0	0
OTU 239	Bacteria, "Actinobacteria", Actinobacteria, Actinomycetales, Actinomycetaceae, Actinomyces		0	0	0	0	0	0	0	0	0	0	0	0	0	0	0	0	0	0	3	0		0	0	0	0	0	0	0	0	0	0	0	0	0	0	0	0	0	0	0	0
OTU 241	Bacteria, Firmicutes, Clostridia, Clostridiales, Lachnospiraceae, Moryella		0	0	0	0	0	0	0	0	0	0	0	0	0	0	0	0	0	0	3	0		0	0	0	0	0	0	0	0	0	0	0	0	0	0	0	0	0	0	0	0
OTU 243	Bacteria, Firmicutes, Bacilli, Lactobacillales, Streptococcaceae, Streptococcus		0	0	0	0	0	0	0	0	0	0	0	0	0	0	0	0	0	0	0	0		0	0	0	0	0	3	0	0	0	0	0	0	0	0	0	0	0	0	0	0
OTU 245	Bacteria, "Actinobacteria", Actinobacteria, Coriobacteriales, Coriobacteriaceae, Atopobium		0	0	0	0	0	0	0	4	0	0	2	3	0	0	0	0	0	0	4	0		0	0	0	0	0	0	0	0	0	0	0	0	0	0	0	0	0	1	0	0
OTU 249	Bacteria, "Proteobacteria", Betaproteobacteria, Burkholderiales, Comamonadaceae, Variovorax		0	0	0	0	0	0	0	0	0	0	0	0	0	1	0	0	0	0	0	0		0	0	0	0	0	0	0	0	0	0	0	0	0	0	0	0	0	0	0	0
OTU 250	Bacteria, "Proteobacteria", Alphaproteobacteria		0	0	0	0	0	0	0	0	0	0	0	0	0	3	0	0	0	0	0	0		0	0	0	0	0	0	0	0	0	0	0	0	0	0	0	0	0	0	0	0
OTU 253	Bacteria, "Actinobacteria", Actinobacteria, Actinomycetales		0	0	0	0	0	0	0	0	0	0	0	0	0	0	0	0	0	0	0	2		0	0	0	0	0	0	0	0	0	0	0	0	0	0	0	0	0	0	0	0
OTU 256	Bacteria, TM7, TM7 genera incertae sedis		0	0	0	0	0	0	0	0	0	0	0	0	0	0	0	0	0	0	4	0		0	0	0	0	0	0	0	0	0	0	0	0	0	0	0	0	0	0	0	0
OTU 258	Bacteria, "Actinobacteria", Actinobacteria, Actinomycetales, Corynebacteriaceae, Corynebacterium		0	0	0	0	0	0	0	0	0	0	0	0	0	3	0	0	0	0	0	0		0	0	0	0	0	0	0	0	0	0	0	0	0	0	0	0	0	0	0	0
OTU 26	Bacteria, "Proteobacteria", Gammaproteobacteria, Xanthomonadales, Xanthomonadaceae		0	0	0	0	0	0	0	0	0	0	0	0	0	0	0	0	0	0	1	0		0	0	0	0	0	0	0	0	0	0	0	0	0	0	0	0	0	0	0	0
OTU 261	Bacteria, Firmicutes, Clostridia, Clostridiales, Lachnospiraceae		0	0	0	0	0	1	0	0	0	0	0	0	0	0	0	0	0	0	0	0		0	0	0	0	0	0	0	0	0	0	0	0	0	0	0	0	0	1	0	0
OTU 262	Bacteria, "Bacteroidetes", Flavobacteria, "Flavobacteriales", Flavobacteriaceae		0	0	0	0	0	0	0	0	0	0	0	0	0	0	0	0	0	0	7	0		0	0	0	0	0	0	0	0	0	0	0	0	0	0	0	0	0	0	0	0
OTU 264	Bacteria, "Bacteroidetes", "Bacteroidia", "Bacteroidales", "Prevotellaceae", Prevotella		0	0	0	0	0	0	0	0	0	0	0	0	0	0	0	0	0	0	0	0		0	0	0	0	0	0	0	0	0	0	0	0	0	0	0	0	0	1	0	0
OTU 268	Bacteria, Firmicutes, Bacilli, Lactobacillales, Streptococcaceae, Streptococcus		0	0	0	0	0	0	0	0	0	0	0	0	0	0	0	0	0	0	1	0		0	0	0	0	0	0	0	0	0	0	0	0	0	0	0	0	0	0	0	0
OTU 269	Bacteria, "Proteobacteria", Alphaproteobacteria, Caulobacterales, Caulobacteraceae, Brevundimonas		0	0	0	0	0	0	0	1	0	0	0	0	0	0	0	0	0	0	0	0		0	0	0	0	0	0	0	0	0	0	0	0	0	0	0	0	0	0	0	0
OTU 270	Bacteria, OD1, OD1, genera incertae sedis		0	0	0	0	0	0	0	0	0	0	0	0	0	0	2	0	0	0	0	0		0	0	0	0	0	0	0	0	0	0	0	0	0	0	0	0	0	0	0	0
OTU 272	Bacteria, Firmicutes, Bacilli, Lactobacillales, Aerococcaceae, Abiotrophia		0	0	0	0	0	0	0	0	0	0	0	0	0	0	0	0	0	0	11	0		0	0	0	0	0	7	0	0	0	0	0	0	0	0	2	0	0	10	0	0
OTU 273	Bacteria, "Actinobacteria", Actinobacteria, Actinomycetales, Microbacteriaceae, Leucobacter		0	0	0	0	0	0	0	1	0	0	2	2	1	0	0	0	0	0	0	1		0	0	0	0	0	0	0	0	0	0	0	0	0	0	0	0	0	1	0	0
OTU 274	Bacteria, "Proteobacteria", Gammaproteobacteria, "Enterobacteriales", Enterobacteriaceae, Serratia		0	0	0	0	0	0	0	0	0	0	0	0	0	0	0	0	1	0	0	0		0	0	0	0	0	0	0	0	0	0	0	0	0	0	0	0	0	0	0	0
OTU 275	Bacteria, OD1, OD1, genera incertae sedis		0	0	0	0	0	0	0	0	0	0	1	0	0	0	0	0	0	0	0	1		0	0	0	0	0	0	0	0	0	0	0	0	0	0	0	0	0	0	0	0
OTU 276	Bacteria, "Fusobacteria", "Fusobacteria", "Fusobacteriales", "Leptotrichiaceae"		0	0	0	0	0	0	0	0	0	0	0	0	0	0	0	0	0	0	0	0		0	0	0	0	0	12	0	0	0	0	0	0	0	0	0	0	0	0	0	0
OTU 277	Bacteria, Firmicutes, Bacilli, Bacillales, Bacillaceae 1, Bacillus		0	0	0	0	0	2	0	0	0	0	0	0	0	0	0	0	0	0	0	0		0	0	0	0	0	0	0	0	0	0	0	0	0	0	0	0	0	0	0	0
OTU 278	Bacteria, Firmicutes, Bacilli, Lactobacillales, Streptococcaceae, Streptococcus		0	0	0	0	0	0	0	0	0	0	0	0	0	0	0	0	0	0	11	0		0	0	0	0	0	0	0	0	0	0	0	0	0	0	0	0	0	0	0	0
OTU 282	Bacteria, "Fusobacteria", "Fusobacteria", "Fusobacteriales", "Leptotrichiaceae"		0	0	0	0	0	0	0	0	0	1	0	0	0	0	0	0	0	0	0	0		0	0	0	0	0	0	0	0	0	0	0	0	0	0	0	0	0	0	0	0
OTU 283	Bacteria, "Actinobacteria", Actinobacteria, Actinomycetales		0	0	0	0	0	0	0	0	0	0	1	0	0	0	0	0	0	0	0	0		0	0	0	0	0	0	0	0	0	0	0	0	0	0	0	0	0	0	0	0
OTU 284	Bacteria, "Bacteroidetes", Flavobacteria, "Flavobacteriales", Flavobacteriaceae		0	0	0	0	0	0	0	0	0	0	0	0	0	0	0	0	0	0	0	0		0	0	0	0	0	17	0	0	0	0	0	0	0	0	0	0	0	0	0	0
OTU 285	Bacteria, "Bacteroidetes", "Bacteroidia", "Bacteroidales"		0	0	0	0	0	0	0	0	0	0	0	0	0	0	0	0	0	0	2	0		0	0	0	0	0	0	0	0	0	0	0	0	0	0	0	0	0	0	0	0
OTU 286	Bacteria, "Actinobacteria", Actinobacteria, Actinomycetales, Micrococcaceae, Rothia		0	0	0	0	0	0	0	0	0	0	0	0	0	1	0	0	1	0	0	0		0	0	0	0	0	0	0	0	0	0	0	0	0	0	0	0	0	0	0	0
OTU 287	Bacteria, "Proteobacteria", Betaproteobacteria, Neisseriales, Neisseriaceae		0	0	0	0	0	0	0	0	0	0	0	0	0	0	0	0	0	0	0	0		0	0	0	0	0	3	0	0	0	0	0	0	0	0	0	0	0	0	0	0
OTU 288	Bacteria, Firmicutes, Negativicutes, Selenomonadales, Veillonellaceae, Dialister		0	0	0	0	0	0	0	0	0	0	0	2	0	0	0	0	0	0	0	0		0	0	0	0	0	0	0	0	0	0	0	0	0	0	0	0	0	0	0	0
OTU 292	Bacteria, "Proteobacteria", Gammaproteobacteria, Pasteurellales, Pasteurellaceae, Haemophilus		0	0	0	0	0	0	0	0	0	0	1	0	0	0	0	0	0	0	0	0		0	0	0	0	0	0	0	0	0	0	0	0	0	0	0	0	0	0	0	0
OTU 293	Bacteria, Firmicutes, Bacilli, Lactobacillales, Streptococcaceae, Streptococcus		0	0	0	0	0	0	0	0	0	0	0	0	0	0	0	0	0	0	1	0		0	0	0	0	0	0	0	0	0	0	0	0	0	0	1	0	0	0	0	0
OTU 294	Bacteria, Firmicutes, Bacilli, Lactobacillales, Streptococcaceae, Streptococcus		0	0	0	0	0	0	0	0	0	0	1	0	0	0	0	0	0	0	1	0		0	0	0	0	0	0	0	0	0	0	0	0	0	0	0	0	0	0	0	0
OTU 296	Bacteria, Firmicutes, Bacilli, Lactobacillales, Aerococcaceae, Abiotrophia		0	0	0	0	0	0	0	0	0	0	0	0	0	0	0	0	0	0	1	0		0	0	0	0	0	0	0	0	0	0	0	0	0	0	0	0	0	0	0	0
OTU 297	Bacteria, Cyanobacteria/Chloroplast, Cyanobacteria, Family XI, Family XI, GpXI		0	0	0	0	0	0	0	0	0	0	0	0	0	0	0	0	0	0	2	0		0	0	0	0	0	0	0	0	0	0	0	0	0	0	0	0	0	0	0	0
OTU 300	Bacteria, Firmicutes, Clostridia, Clostridiales, Lachnospiraceae, Catonella		0	0	0	0	0	0	0	0	0	0	3	0	0	0	0	0	0	0	0	0		0	0	0	0	0	0	0	0	0	0	0	0	0	0	0	0	0	0	0	0
OTU 301	Bacteria, "Bacteroidetes", "Bacteroidia", "Bacteroidales", "Prevotellaceae"		0	0	0	0	0	0	0	0	0	0	0	0	0	0	0	0	0	0	0	0		0	0	0	0	0	1	0	0	0	0	0	0	0	0	0	0	0	0	0	0
OTU 304	Bacteria, "Proteobacteria", Deltaproteobacteria, Myxococcales		0	0	0	0	0	0	0	0	0	0	0	0	0	0	0	0	1	0	0	0		0	0	0	0	0	0	0	0	0	0	0	0	0	0	0	0	0	0	0	0
OTU 305	Bacteria, "Proteobacteria", Betaproteobacteria, Neisseriales, Neisseriaceae, Neisseria		0	0	0	0	0	0	0	0	0	0	0	0	0	0	0	0	0	0	7	0		0	0	0	0	0	0	0	0	0	0	0	0	0	0	0	0	0	0	0	0
OTU 307	Bacteria, "Actinobacteria", Actinobacteria, Actinomycetales, Propionibacteriaceae, Propionibacterium		0	0	0	0	0	0	0	0	0	0	0	1	0	0	0	0	0	0	0	0		0	0	0	0	0	0	0	0	0	0	0	0	0	0	0	0	0	0	0	0
OTU 308	Bacteria, Firmicutes, Clostridia, Clostridiales, Lachnospiraceae, Butyrivibrio		0	0	0	0	0	0	0	1	0	0	0	0	0	0	0	0	0	0	0	0		0	0	0	0	0	0	0	0	0	0	0	0	0	0	0	0	0	0	0	0
OTU 309	Bacteria, "Proteobacteria", Alphaproteobacteria, Caulobacterales, Caulobacteraceae, Brevundimonas		0	0	0	0	0	0	0	0	0	0	0	0	0	0	1	0	0	0	0	0		0	0	0	0	0	0	0	0	0	0	0	0	0	0	0	0	0	0	0	0
OTU 310	Bacteria, "Actinobacteria", Actinobacteria, Actinomycetales, Micrococcaceae, Rothia		0	0	0	0	0	0	0	2	0	0	0	0	0	0	0	0	0	0	2	0		0	0	0	0	0	0	0	0	0	0	0	0	0	0	0	0	0	0	0	0
OTU 313	Bacteria, Firmicutes, Bacilli, Lactobacillales, Streptococcaceae, Lactococcus		0	0	0	0	0	0	0	0	0	0	0	1	0	0	0	0	0	0	0	0		0	0	0	0	0	0	0	0	0	0	0	0	0	0	0	0	0	0	0	0
OTU 314	Bacteria, "Proteobacteria", Betaproteobacteria, Neisseriales, Neisseriaceae, Neisseria		0	0	0	0	0	2	0	0	0	0	0	0	0	0	0	0	0	0	0	0		0	0	0	0	0	0	0	0	0	0	0	0	0	0	0	0	0	0	0	0
OTU 315	Bacteria, "Proteobacteria", Betaproteobacteria, Burkholderiales, Burkholderiaceae, Burkholderia		0	0	0	1	0	0	0	0	0	0	0	0	0	0	0	0	0	0	0	0		0	0	0	0	0	0	0	0	0	0	0	0	0	0	0	0	0	0	0	0
OTU 32	Bacteria, Firmicutes, Bacilli, Lactobacillales, Streptococcaceae, Streptococcus		0	0	0	0	0	0	0	0	0	0	0	0	0	0	0	0	0	0	0	0		0	0	0	0	0	1	0	0	0	0	0	0	0	0	0	0	0	0	0	0
OTU 321	Bacteria, "Bacteroidetes", "Bacteroidia", "Bacteroidales", "Prevotellaceae", Prevotella		0	0	0	0	0	0	0	0	0	0	0	2	0	0	0	0	0	0	0	0		0	0	0	0	0	0	0	0	0	0	0	0	0	0	0	0	0	0	0	0
OTU 322	Bacteria, "Bacteroidetes", Flavobacteria, "Flavobacteriales", Flavobacteriaceae, Flavobacterium		0	0	0	0	0	0	0	0	0	0	0	0	0	0	0	0	0	0	4	0		0	0	0	0	0	0	0	0	0	0	0	0	0	0	0	0	0	0	0	0
OTU 323	Bacteria, "Proteobacteria", Betaproteobacteria, Burkholderiales, Comamonadaceae		0	0	0	0	0	0	0	1	0	0	0	0	0	0	0	0	0	0	2	0		0	0	0	0	0	0	0	0	0	0	0	0	0	0	0	0	0	0	0	0
OTU 328	Bacteria, "Bacteroidetes", Flavobacteria, "Flavobacteriales", Flavobacteriaceae		0	0	0	0	0	0	0	0	0	0	0	0	0	0	0	0	0	0	1	0		0	0	0	0	0	1	0	0	0	0	0	0	0	0	0	0	0	0	0	0
OTU 329	Bacteria, "Proteobacteria", Gammaproteobacteria, Pseudomonadales, Pseudomonadaceae, Pseudomonas		0	0	0	0	0	0	0	0	0	0	0	0	0	4	0	0	0	0	0	0		0	0	0	0	0	0	0	0	0	0	0	0	0	0	0	0	0	0	0	0
OTU 330	Bacteria, Firmicutes, Bacilli, Lactobacillales, Streptococcaceae, Streptococcus		0	0	0	0	0	0	0	0	0	0	0	0	0	0	0	0	0	0	0	0		0	0	0	0	0	1	0	0	0	0	0	0	0	0	0	0	0	0	0	0
OTU 331	Bacteria, Firmicutes, Bacilli, Lactobacillales, Streptococcaceae, Streptococcus		0	0	0	0	0	0	0	0	0	0	0	0	0	1	0	0	0	0	0	0		0	0	0	0	0	0	0	0	0	0	0	0	0	0	0	0	0	0	0	0
OTU 334	Bacteria, Firmicutes, Bacilli, Lactobacillales, Streptococcaceae, Streptococcus		0	0	0	0	0	0	0	0	0	0	0	0	0	0	0	0	0	0	1	0		0	0	0	0	0	0	0	0	0	0	0	0	0	0	0	0	0	0	0	0
OTU 335	Bacteria, "Bacteroidetes", "Bacteroidia", "Bacteroidales", "Prevotellaceae", Prevotella		0	0	0	0	0	0	0	0	0	0	0	0	0	0	0	0	0	0	2	0		0	0	0	0	0	0	0	0	0	0	0	0	0	0	0	0	0	0	0	0
OTU 336	Bacteria, Firmicutes, Bacilli, Lactobacillales, Carnobacteriaceae, Granulicatella		0	0	0	0	0	0	0	0	0	0	0	0	0	0	0	0	0	0	0	0		0	0	0	0	0	0	1	0	0	0	0	0	0	0	0	0	0	1	0	0
OTU 337	Bacteria, Firmicutes, Clostridia, Clostridiales, Eubacteriaceae, Eubacterium		0	0	0	0	0	0	0	0	0	0	6	2	0	0	0	0	0	0	25	0		0	0	0	0	0	0	0	0	0	0	0	0	0	0	0	0	0	5	0	0
OTU 338	Bacteria, "Proteobacteria", Alphaproteobacteria, Rhizobiales, Bradyrhizobiaceae		0	0	0	0	0	0	0	0	0	0	0	3	0	0	0	0	0	0	0	0		0	0	0	0	0	0	0	0	0	0	0	0	0	0	0	0	0	0	0	0
OTU 340	Bacteria, "Bacteroidetes", "Bacteroidia", "Bacteroidales", "Porphyromonadaceae", Porphyromonas		0	0	0	0	0	1	0	0	0	0	0	0	0	0	0	0	0	0	0	0		0	0	0	0	0	0	0	0	0	0	0	0	0	0	0	0	0	0	0	0
OTU 341	Bacteria, Firmicutes, Bacilli, Lactobacillales, Leuconostocaceae, Weissella		0	0	0	0	0	0	0	0	0	0	0	0	0	0	0	0	0	0	0	0		0	0	0	0	0	2	0	0	0	0	0	0	0	0	0	0	0	0	0	0
OTU 342	Bacteria, "Bacteroidetes", "Bacteroidia", "Bacteroidales", "Prevotellaceae", Prevotella		0	0	0	0	0	0	0	0	0	0	0	0	0	0	0	0	0	0	7	0		0	0	0	0	0	0	0	0	0	0	0	0	0	0	0	0	0	0	0	0
OTU 343	Bacteria, TM7, TM7 genera incertae sedis		0	0	0	0	0	0	0	0	0	0	1	0	0	0	0	0	0	0	0	0		0	0	0	0	0	0	0	0	0	0	0	0	0	0	0	0	0	0	0	0
OTU 344	Bacteria, Firmicutes, Clostridia, Clostridiales, Peptococcaceae 1, Peptococcus		0	0	0	0	0	0	0	0	0	2	0	0	0	0	0	0	0	0	0	0		0	0	0	0	0	0	0	0	0	0	0	0	0	0	0	0	0	0	0	0
OTU 349	Bacteria, Firmicutes, Bacilli, Lactobacillales, Streptococcaceae, Streptococcus		0	0	0	0	0	0	1	0	0	0	0	0	0	0	0	0	0	0	2	0		0	0	0	0	0	0	0	0	0	0	0	0	0	0	0	0	0	0	0	0
OTU 350	Bacteria, "Actinobacteria", Actinobacteria, Actinomycetales, Propionibacteriaceae, Propionibacterium		1	1	0	0	0	8	0	3	0	0	3	0	0	2	1	0	6	1	6	8		0	0	0	3	0	2	5	0	0	4	0	0	0	3	0	0	2	6	0	0
OTU 353	Bacteria, Firmicutes, Clostridia, Clostridiales, Lachnospiraceae, Catonella		0	0	0	0	0	0	0	0	0	0	0	0	0	0	0	0	0	0	9	0		0	0	0	0	0	0	0	0	0	0	0	0	0	0	0	0	0	0	0	0
OTU 354	Bacteria, "Actinobacteria", Actinobacteria, Coriobacteriales, Coriobacteriaceae, Cryptobacterium		0	0	0	0	0	0	0	0	0	0	2	0	0	0	0	0	0	0	0	0		0	0	0	0	0	0	0	0	0	0	0	0	0	0	0	0	0	0	0	0
OTU 356	Bacteria, "Proteobacteria", Gammaproteobacteria, Xanthomonadales, Xanthomonadaceae		0	0	0	0	0	5	0	0	0	0	0	0	0	1	0	0	0	0	0	0		0	0	0	0	0	2	0	0	0	0	0	0	0	0	0	0	0	0	0	0
OTU 358	Bacteria, "Bacteroidetes", Flavobacteria, "Flavobacteriales", Flavobacteriaceae, Flavobacterium		0	0	0	0	0	0	0	0	0	0	0	0	0	0	0	0	4	0	0	0		0	0	0	0	0	0	0	0	0	0	0	0	0	0	0	0	0	0	0	0
OTU 359	Bacteria, "Bacteroidetes", "Bacteroidia", "Bacteroidales", "Porphyromonadaceae"		0	0	0	0	0	6	0	0	0	4	0	0	0	2	0	0	0	0	30	0		0	0	0	0	0	0	0	0	0	0	0	0	0	0	0	0	0	0	0	0
OTU 360	Bacteria, "Proteobacteria", Gammaproteobacteria, Xanthomonadales, Xanthomonadaceae, Stenotrophomonas		0	0	0	1	0	0	1	0	0	0	0	0	0	0	0	0	0	0	0	0		0	0	0	0	0	0	2	0	0	2	0	0	0	0	0	0	0	0	0	0
OTU 361	Bacteria, "Proteobacteria", Gammaproteobacteria, Xanthomonadales, Xanthomonadaceae		0	0	0	0	0	0	0	0	0	0	2	0	0	0	0	0	0	0	0	2		0	0	0	0	0	0	0	0	0	0	0	0	0	0	0	0	0	0	0	0
OTU 362	Bacteria, "Bacteroidetes", Flavobacteria, "Flavobacteriales", Flavobacteriaceae		0	0	0	0	0	0	1	0	0	0	0	0	0	0	0	0	0	0	22	0		0	0	0	0	0	0	0	0	0	0	0	0	0	0	0	0	0	0	0	0
OTU 363	Bacteria, "Spirochaetes", Spirochaetes, Spirochaetales, Spirochaetaceae, Treponema		0	0	0	0	0	0	0	0	0	0	0	0	0	2	0	0	0	0	0	0		0	0	0	0	0	0	0	0	0	0	0	0	0	0	0	0	0	0	0	0
OTU 366	Bacteria, Firmicutes, Bacilli, Lactobacillales, Leuconostocaceae, Weissella		0	0	0	0	0	0	0	0	0	0	0	0	0	0	0	0	0	0	0	0		0	0	0	0	0	148	0	0	0	0	0	0	0	0	0	0	0	0	0	0
OTU 367	Bacteria, "Bacteroidetes", "Bacteroidia", "Bacteroidales", "Prevotellaceae", Prevotella		0	0	0	0	0	0	0	0	0	0	0	0	0	0	0	0	0	0	0	0		0	0	0	0	0	0	0	0	0	0	0	0	0	0	0	0	0	1	0	0
OTU 368	Bacteria, "Proteobacteria", Gammaproteobacteria, Pseudomonadales, Moraxellaceae, Acinetobacter		0	0	0	0	0	0	0	0	0	0	0	0	0	0	0	0	0	0	0	1		0	0	0	0	0	0	0	0	0	0	0	0	0	0	0	0	0	0	0	0
OTU 369	Bacteria, "Proteobacteria", Alphaproteobacteria, Caulobacterales, Caulobacteraceae		0	0	0	2	0	3	0	0	0	0	0	0	0	0	0	0	0	0	0	0		0	0	0	0	0	0	0	0	0	0	0	0	0	0	0	0	0	0	0	0
OTU 372	Bacteria, "Proteobacteria", Alphaproteobacteria		0	0	0	0	0	0	0	0	0	0	0	0	0	0	2	0	0	0	0	0		0	0	0	0	0	0	0	0	0	0	0	0	0	0	0	0	0	0	0	0
OTU 373	Bacteria, Firmicutes, Bacilli, Lactobacillales, Streptococcaceae, Streptococcus		0	1	0	0	0	5	0	1	0	0	5	0	0	0	0	0	0	0	2	0		0	0	0	0	0	0	0	0	0	0	0	1	0	0	0	0	0	1	0	0
OTU 374	Bacteria, "Bacteroidetes", "Bacteroidia", "Bacteroidales", "Porphyromonadaceae", Tannerella		0	0	0	0	0	0	0	1	0	0	0	0	0	0	0	0	0	0	4	0		0	0	0	0	0	0	0	0	0	0	0	0	0	0	0	0	0	0	0	0
OTU 375	Bacteria, Firmicutes, Erysipelotrichia, Erysipelotrichales, Erysipelotrichaceae, Erysipelotrichaceae incertae sedis		0	0	0	0	0	0	0	0	0	0	0	0	0	0	0	0	0	0	6	0		0	0	0	0	0	2	2	0	0	0	0	0	0	0	1	0	0	0	0	0
OTU 376	Bacteria, Firmicutes, Bacilli, Bacillales, Staphylococcaceae, Staphylococcus		0	0	0	0	0	0	0	0	1	0	0	0	0	0	0	0	0	0	0	0		0	0	0	0	0	0	0	0	0	0	0	0	0	0	0	0	0	0	0	0
OTU 378	Bacteria, "Fusobacteria", "Fusobacteria", "Fusobacteriales", "Leptotrichiaceae", Streptobacillus		0	0	0	0	0	0	0	0	0	0	0	1	0	0	0	0	0	0	0	0		0	0	0	0	0	0	0	0	0	0	0	0	0	0	0	0	0	0	0	0
OTU 379	Bacteria, Firmicutes, Bacilli, Lactobacillales, Streptococcaceae, Streptococcus		0	0	0	0	0	0	0	0	0	0	0	0	0	0	0	0	0	0	1	0		0	0	0	0	0	0	0	0	0	0	0	0	0	0	0	0	0	0	0	0
OTU 38	Bacteria, Firmicutes, Negativicutes, Selenomonadales, Veillonellaceae, Veillonella		0	0	0	0	0	0	0	0	0	0	0	0	0	0	0	0	0	0	1	0		0	0	0	0	0	0	0	0	0	0	0	0	0	0	0	0	0	0	0	0
OTU 380	Bacteria, "Fusobacteria", "Fusobacteria", "Fusobacteriales", "Leptotrichiaceae"		0	0	0	0	0	0	0	0	0	0	0	0	0	6	0	0	0	0	0	0		0	0	0	0	0	1	0	0	0	0	0	0	0	0	0	0	0	1	0	0
OTU 381	Bacteria, Firmicutes, Bacilli, Lactobacillales, Aerococcaceae, Abiotrophia		0	0	0	0	0	0	0	0	0	0	0	0	0	0	0	0	0	0	0	0		0	0	0	0	0	0	0	0	0	0	0	0	0	0	1	0	0	2	0	0
OTU 382	Bacteria, "Proteobacteria", Betaproteobacteria, Burkholderiales, Comamonadaceae, Variovorax		0	0	0	0	0	0	0	0	0	0	0	0	0	3	0	0	0	0	0	0		0	0	0	0	0	0	0	0	0	0	0	0	0	0	0	0	0	0	0	0
OTU 385	Bacteria, Firmicutes, Negativicutes, Selenomonadales, Veillonellaceae		0	0	0	0	0	0	0	0	0	0	0	2	0	0	0	0	0	0	0	0		0	0	0	0	0	0	0	0	0	0	0	0	0	0	0	0	0	0	0	0
OTU 388	Bacteria, Firmicutes, Bacilli, Bacillales, Staphylococcaceae, Staphylococcus		0	0	0	0	0	0	0	0	0	0	0	0	1	0	0	0	0	0	0	0		0	0	0	0	0	0	0	0	0	0	0	332	0	0	0	0	0	0	0	0
OTU 39	Bacteria, Firmicutes, Negativicutes, Selenomonadales, Veillonellaceae		0	0	0	0	0	0	0	0	0	0	0	0	0	0	0	0	0	0	1	0		0	0	0	0	0	0	0	0	0	0	0	0	0	0	0	0	0	0	0	0
OTU 390	Bacteria, "Proteobacteria", Betaproteobacteria, Burkholderiales, Burkholderiales incertae sedis, Aquabacterium		0	0	0	0	0	0	0	0	0	0	0	0	0	0	0	0	0	1	0	0		0	0	0	0	0	0	0	0	0	0	0	0	0	0	0	0	0	0	0	0
OTU 391	Bacteria, Firmicutes, Negativicutes, Selenomonadales, Veillonellaceae, Veillonella		0	0	0	0	0	0	0	1	0	0	0	0	0	0	0	0	1	0	1	0		0	0	0	0	0	0	0	0	0	0	0	0	0	0	0	0	0	0	0	0
OTU 392	Bacteria, "Actinobacteria", Actinobacteria, Actinomycetales, Actinomycetaceae, Actinomyces		0	0	0	0	0	0	0	0	0	0	0	0	0	0	0	0	0	0	12	0		0	0	0	0	0	0	0	0	0	0	0	0	0	0	0	0	0	0	0	0
OTU 394	Bacteria, SR1, SR1, genera incertae sedis		0	0	0	0	0	0	0	0	0	0	0	1	0	0	0	0	0	0	12	0		0	0	1	0	0	1	0	0	0	0	0	0	0	0	0	0	0	0	0	0
OTU 395	Bacteria, "Proteobacteria", Betaproteobacteria, Burkholderiales		0	0	0	0	0	0	0	0	0	0	0	0	0	0	0	1	0	0	1	0		0	0	0	0	0	0	0	0	0	0	0	0	0	0	0	0	0	0	0	0
OTU 396	Bacteria, "Proteobacteria", Betaproteobacteria, Neisseriales, Neisseriaceae, Neisseria		0	0	0	0	0	0	0	0	0	0	0	0	0	0	0	0	0	0	28	0		0	0	0	0	0	0	0	0	0	0	0	0	0	0	0	0	0	0	0	0
OTU 398	Bacteria, Firmicutes, Bacilli, Lactobacillales, Streptococcaceae, Streptococcus		0	0	0	0	0	0	0	0	0	0	0	0	0	0	0	0	0	0	0	0		0	0	0	0	0	0	0	0	0	0	0	0	0	0	0	0	0	1	0	0
OTU 399	Bacteria, "Bacteroidetes", Flavobacteria, "Flavobacteriales", Flavobacteriaceae, Flavobacterium		0	0	0	0	0	0	0	0	0	0	0	0	0	0	0	0	1	0	0	0		0	0	0	0	0	0	0	0	0	0	0	0	0	0	0	0	0	0	0	0
OTU 401	Bacteria, "Bacteroidetes", "Bacteroidia", "Bacteroidales", "Prevotellaceae"		0	0	0	1	0	0	0	0	0	0	0	0	0	0	0	0	0	0	0	0		0	0	0	0	0	2	0	0	0	0	0	0	0	0	0	0	0	0	0	0
OTU 402	Bacteria, Firmicutes, Bacilli, Bacillales, Bacillales, Incertae Sedis XI, Gemella		0	0	0	0	0	0	0	2	0	0	0	0	0	3	0	0	0	0	2	0		0	0	0	0	0	1	0	0	0	0	0	0	0	0	0	0	0	3	0	0
OTU 403	Bacteria, "Bacteroidetes", Flavobacteria, "Flavobacteriales", Flavobacteriaceae		0	0	0	0	0	0	0	0	0	0	0	0	0	4	4	0	1	1	1	0		0	0	0	0	0	0	0	0	0	1	0	0	0	0	0	0	0	0	0	0
OTU 404	Bacteria, "Bacteroidetes", "Bacteroidia", "Bacteroidales", "Prevotellaceae", Prevotella		0	0	0	0	0	5	0	0	0	0	0	0	0	0	0	0	0	0	0	0		0	0	0	0	0	1	0	0	0	0	0	0	0	0	0	0	0	1	0	0
OTU 405	Bacteria, Firmicutes, Clostridia, Clostridiales		0	0	0	0	0	0	0	0	0	0	0	0	0	0	0	0	0	0	0	0		0	0	0	0	0	2	0	0	0	0	0	0	0	0	0	0	0	0	0	0
OTU 408	Bacteria, "Proteobacteria", Epsilonproteobacteria, Campylobacterales, Helicobacteraceae, Helicobacter		0	0	0	0	0	0	0	0	1	0	0	0	0	0	0	0	0	0	0	0		0	0	0	0	0	0	0	0	0	0	0	0	0	0	0	0	0	0	0	0
OTU 409	Bacteria, "Actinobacteria", Actinobacteria, Actinomycetales, Microbacteriaceae, Leucobacter		0	0	0	0	0	0	0	0	0	0	0	0	0	1	0	0	0	0	0	0		0	0	0	0	0	0	0	0	0	0	0	0	0	0	0	0	0	0	0	0
OTU 411	Bacteria, "Proteobacteria", Betaproteobacteria, Neisseriales, Neisseriaceae, Neisseria		0	0	0	0	0	0	1	0	0	0	0	0	0	0	0	0	0	0	0	0		0	0	0	0	0	0	0	0	0	0	0	0	0	0	0	0	0	0	0	0
OTU 412	Bacteria, "Bacteroidetes", "Bacteroidia", "Bacteroidales", "Prevotellaceae", Prevotella		0	0	0	0	0	0	0	0	0	0	0	0	0	1	0	0	0	0	0	0		0	0	0	0	0	0	0	0	0	0	0	0	0	0	0	0	0	0	0	0
OTU 414	Bacteria, "Actinobacteria", Actinobacteria, Actinomycetales, Micrococcaceae		0	0	0	0	0	0	0	0	0	0	0	0	0	1	0	0	0	0	0	0		0	0	0	0	0	0	0	0	0	0	0	0	0	0	0	0	0	0	0	0
OTU 415	Bacteria, Firmicutes, Negativicutes, Selenomonadales, Veillonellaceae, Veillonella		0	0	0	0	0	0	0	0	0	0	0	0	0	3	0	0	0	0	0	0		0	0	0	0	0	0	0	0	0	0	0	0	0	0	0	0	0	0	0	0
OTU 416	Bacteria, "Bacteroidetes", "Bacteroidia", "Bacteroidales", "Porphyromonadaceae", Porphyromonas		0	0	0	0	0	0	1	0	0	0	0	0	0	0	0	0	0	0	0	0		0	0	0	0	0	0	0	0	0	0	0	0	0	0	0	0	0	0	0	0
OTU 417	Bacteria, "Bacteroidetes", "Bacteroidia", "Bacteroidales", "Prevotellaceae", Prevotella		0	0	0	0	0	0	0	0	0	0	0	0	0	3	0	0	0	0	0	0		0	0	0	0	0	0	0	0	0	0	0	0	0	0	0	0	0	0	0	0
OTU 418	Bacteria, Firmicutes, Bacilli, Bacillales, Bacillales, Incertae Sedis XI, Gemella		0	0	0	0	0	0	0	0	0	0	0	1	0	0	0	0	0	0	1	0		0	0	0	0	0	0	0	0	0	3	0	0	0	0	0	0	0	0	0	0
OTU 420	Bacteria, "Actinobacteria", Actinobacteria, Actinomycetales, Actinomycetaceae, Actinomyces		0	0	0	0	0	0	0	0	0	0	0	0	0	0	0	0	0	0	11	0		0	0	0	0	0	0	0	0	0	0	0	0	0	0	0	0	0	0	0	0
OTU 421	Bacteria, Firmicutes, Bacilli, Lactobacillales, Streptococcaceae, Streptococcus		0	0	0	0	0	0	0	0	0	0	0	0	0	0	0	0	0	0	1	0		0	0	0	0	0	0	0	0	0	0	0	0	0	0	0	0	0	0	0	0
OTU 422	Bacteria, Firmicutes, Bacilli, Lactobacillales, Streptococcaceae, Streptococcus		0	0	0	0	0	0	0	0	0	0	0	0	0	0	0	0	0	0	1	0		0	0	0	0	0	0	0	0	0	0	0	0	0	0	0	0	0	0	0	0
OTU 423	Bacteria, "Actinobacteria", Actinobacteria, Coriobacteriales, Coriobacteriaceae, Atopobium		0	0	0	0	0	0	0	0	0	0	2	2	0	0	0	0	0	0	0	0		0	0	0	0	0	0	0	0	0	0	0	0	0	0	0	0	0	0	0	0
OTU 425	Bacteria, "Spirochaetes", Spirochaetes, Spirochaetales, Spirochaetaceae, Treponema		0	0	0	0	0	0	0	0	0	0	0	0	0	0	0	0	0	0	0	0		0	0	0	0	0	1	0	0	0	0	0	0	0	0	0	0	0	0	0	0
OTU 427	Bacteria, "Proteobacteria", Gammaproteobacteria, Xanthomonadales, Xanthomonadaceae, Stenotrophomonas		0	0	0	0	0	5	0	0	0	0	0	0	0	0	0	0	0	0	11	0		0	0	0	0	0	6	1	0	0	0	0	0	0	0	0	0	0	0	0	0
OTU 428	Bacteria, "Actinobacteria", Actinobacteria, Actinomycetales		0	0	0	0	0	0	0	0	0	0	0	0	0	0	0	0	0	0	0	0		0	0	0	0	0	0	0	0	0	0	0	0	0	0	0	0	0	1	0	0
OTU 429	Bacteria, "Proteobacteria", Epsilonproteobacteria, Campylobacterales, Campylobacteraceae, Campylobacter		0	0	0	0	0	0	0	0	0	0	0	0	0	0	0	0	0	0	0	0		0	0	0	0	0	1	0	0	0	0	0	0	0	0	0	0	0	1	0	0
OTU 430	Bacteria, "Actinobacteria", Actinobacteria, Actinomycetales, Micrococcaceae, Rothia		0	0	0	0	0	0	0	0	0	0	0	0	0	3	0	0	0	0	133	0		0	0	0	0	0	0	0	0	0	0	0	0	0	0	0	0	0	0	0	0
OTU 431	Bacteria, "Proteobacteria", Alphaproteobacteria, Rhodobacterales, Rhodobacteraceae		0	0	0	0	0	0	0	0	0	0	0	1	0	0	0	0	0	0	0	0		0	0	0	0	0	0	0	0	0	0	0	0	0	0	0	0	0	0	0	0
OTU 433	Bacteria, "Fusobacteria", "Fusobacteria", "Fusobacteriales", "Fusobacteriaceae", Fusobacterium		0	0	0	0	0	0	0	0	0	0	0	0	0	0	0	0	0	0	0	0		0	0	0	0	0	0	0	0	0	0	0	0	0	0	0	0	0	2	0	0
OTU 434	Bacteria, "Actinobacteria", Actinobacteria, Actinomycetales, Micrococcaceae, Rothia		0	0	0	0	0	0	0	1	0	0	2	0	0	0	0	0	0	0	3	0		0	0	0	0	0	0	0	0	0	1	0	0	0	0	0	0	0	4	0	0
OTU 435	Bacteria, Firmicutes, Clostridia, Clostridiales, Lachnospiraceae		0	0	0	0	0	0	0	0	0	1	0	0	0	0	0	0	0	0	5	0		0	0	0	0	0	0	0	0	0	0	0	0	0	0	0	0	0	0	0	0
OTU 438	Bacteria, "Bacteroidetes", Flavobacteria, "Flavobacteriales", Flavobacteriaceae, Flavobacterium		0	0	0	0	0	0	0	1	0	0	0	0	0	0	4	0	3	0	0	3		0	0	0	0	0	0	0	0	0	0	0	0	0	0	0	0	0	0	0	0
OTU 440	Bacteria, "Bacteroidetes", "Bacteroidia", "Bacteroidales", "Porphyromonadaceae", Porphyromonas		0	0	0	0	0	9	0	0	0	0	0	0	0	0	0	0	0	0	4	0		0	0	0	0	0	0	0	0	0	0	0	0	0	0	0	0	0	0	0	0
OTU 442	Bacteria, "Proteobacteria", Gammaproteobacteria, Pasteurellales, Pasteurellaceae, Haemophilus		0	0	0	0	0	2	0	0	0	0	0	0	0	2	0	0	0	0	0	0		0	0	0	0	0	3	0	0	0	0	0	0	0	0	0	0	0	0	0	0
OTU 445	Bacteria, Firmicutes, Clostridia, Clostridiales, Lachnospiraceae		0	0	0	0	0	0	0	0	0	0	0	0	0	0	0	0	0	0	0	0		0	2	0	0	0	4	0	0	0	0	0	0	0	0	0	0	0	1	0	0
OTU 448	Bacteria, Firmicutes, Clostridia		0	0	0	0	0	0	0	0	0	2	1	0	0	0	0	0	0	0	0	0		0	0	0	0	0	0	0	0	0	0	0	0	0	0	0	0	0	0	0	0
OTU 450	Bacteria, "Bacteroidetes", Flavobacteria, "Flavobacteriales", Flavobacteriaceae, Capnocytophaga		0	0	0	0	0	0	0	0	0	0	0	0	0	0	0	0	0	0	4	0		0	0	0	0	0	0	0	0	0	0	0	0	0	0	0	0	0	0	0	0
OTU 451	Bacteria, Firmicutes, Clostridia, Clostridiales, Clostridiales, Incertae Sedis XIII, Mogibacterium		0	4	0	0	0	0	0	7	0	8	3	2	0	12	0	0	0	0	112	0		0	1	0	0	2	3	2	0	0	8	0	1	0	0	4	1	0	25	0	0
OTU 453	Bacteria, Firmicutes, Clostridia, Clostridiales, Lachnospiraceae, Oribacterium		0	0	0	0	0	17	0	16	0	1	1	0	0	12	0	0	0	0	50	0		0	13	0	0	0	3	6	0	0	0	0	0	4	0	2	2	0	11	0	0
OTU 454	Bacteria, Firmicutes, Clostridia, Clostridiales, Lachnospiraceae		0	0	0	0	0	0	0	8	0	5	0	0	0	0	0	0	0	0	0	0		0	0	0	0	0	1	0	0	0	0	0	0	0	0	0	0	0	0	0	0
OTU 456	Bacteria, "Fusobacteria", "Fusobacteria", "Fusobacteriales", "Leptotrichiaceae", Leptotrichia		0	0	0	0	0	0	0	1	0	0	0	0	0	0	0	0	0	0	0	0		0	1	0	0	0	2	0	0	0	0	0	0	0	0	0	0	0	0	0	0
OTU 457	Bacteria, SR1, SR1, genera incertae sedis		0	0	0	0	0	12	0	4	0	0	0	0	0	0	0	4	0	0	4	0		0	0	2	0	0	0	0	0	0	0	0	0	0	0	0	0	0	0	0	0
OTU 458	Bacteria, Firmicutes, Clostridia, Clostridiales, Eubacteriaceae, Eubacterium		0	0	0	0	0	0	0	0	0	0	0	0	0	0	0	0	0	0	0	0		0	0	0	0	0	1	0	0	0	0	0	0	0	0	0	0	0	0	0	0
OTU 459	Bacteria, Firmicutes, Bacilli, Lactobacillales, Streptococcaceae, Streptococcus		0	0	0	0	0	0	0	0	0	1	1	0	0	0	0	0	0	0	0	0		0	0	0	0	0	0	0	0	0	0	0	0	0	0	0	0	0	0	0	0
OTU 460	Bacteria, Firmicutes, Negativicutes, Selenomonadales, Veillonellaceae, Megasphaera		0	0	0	0	0	0	0	1	0	0	0	1	0	1	0	0	0	0	1	0		0	0	0	0	0	0	0	0	0	0	0	0	0	0	0	0	0	0	0	0
OTU 461	Bacteria, Firmicutes, Clostridia, Clostridiales, Eubacteriaceae, Eubacterium		0	0	0	0	0	0	0	6	0	1	0	1	0	20	0	0	0	0	14	0		0	1	0	4	0	0	0	0	0	0	0	0	0	0	0	0	0	1	0	0
OTU 464	Bacteria, "Bacteroidetes", Flavobacteria, "Flavobacteriales", Flavobacteriaceae, Capnocytophaga		0	0	0	0	0	0	0	0	0	0	0	0	0	0	0	0	0	0	1	0		0	0	0	0	0	0	0	0	0	0	0	0	0	0	0	0	0	0	0	0
OTU 465	Bacteria, Firmicutes, Bacilli, Lactobacillales, Streptococcaceae, Streptococcus		0	0	0	0	0	0	0	0	0	0	0	0	0	1	0	0	0	0	0	0		0	0	0	0	0	0	0	0	0	0	0	0	0	0	0	0	0	0	0	0
OTU 466	Bacteria, "Fusobacteria", "Fusobacteria", "Fusobacteriales", "Leptotrichiaceae", Streptobacillus		0	0	0	0	0	0	0	0	0	0	0	3	0	0	0	0	0	0	0	0		0	0	0	0	0	0	0	0	0	0	0	0	0	0	0	0	0	0	0	0
OTU 467	Bacteria, Firmicutes, Clostridia, Clostridiales, Peptococcaceae 1		0	0	0	0	0	0	0	1	0	0	0	1	0	0	0	0	0	0	0	0		0	0	0	0	0	0	0	0	0	0	0	0	0	0	0	0	0	0	0	0
OTU 468	Bacteria, Firmicutes, Negativicutes, Selenomonadales, Veillonellaceae, Veillonella		0	0	0	0	0	6	0	0	0	2	0	0	0	20	0	0	0	0	54	0		0	0	0	0	0	5	0	0	0	3	0	0	0	0	1	0	0	0	0	0
OTU 469	Bacteria, "Bacteroidetes", "Bacteroidia", "Bacteroidales", "Porphyromonadaceae", Porphyromonas		0	0	0	0	0	0	0	0	0	0	0	1	0	0	0	0	0	0	0	0		0	0	0	0	0	0	0	0	0	0	0	0	0	0	0	0	0	0	0	0
OTU 470	Bacteria, "Actinobacteria", Actinobacteria, Actinomycetales, Actinomycetaceae, Actinomyces		0	0	0	0	0	0	0	0	0	0	0	0	0	0	0	0	0	0	7	0		0	0	0	0	0	1	0	0	0	0	0	0	0	0	0	0	0	2	0	0
OTU 471	Bacteria, "Actinobacteria", Actinobacteria, Actinomycetales, Actinomycetaceae, Actinomyces		0	0	0	0	0	0	0	0	0	0	1	0	0	0	0	0	0	0	2	0		0	0	0	0	0	0	0	0	0	0	0	0	0	0	0	0	0	0	0	0
OTU 472	Bacteria, Firmicutes, Clostridia		0	0	0	0	0	0	0	0	0	0	0	0	1	0	0	0	0	0	0	0		0	0	0	0	0	0	0	0	0	0	0	0	0	0	0	0	0	0	0	0
OTU 475	Bacteria, "Proteobacteria", Betaproteobacteria, Neisseriales, Neisseriaceae, Neisseria		0	0	0	0	0	0	0	0	0	0	0	0	0	0	0	0	0	0	4	0		0	0	0	0	0	0	0	0	0	0	0	0	0	0	0	0	0	0	0	0
OTU 476	Bacteria, "Proteobacteria", Epsilonproteobacteria, Campylobacterales, Campylobacteraceae, Campylobacter		0	0	0	0	0	0	0	0	0	0	0	0	0	0	0	0	0	0	2	0		0	0	0	0	0	0	0	0	0	0	0	0	0	0	0	0	0	0	0	0
OTU 477	Bacteria, "Fusobacteria", "Fusobacteria", "Fusobacteriales", "Fusobacteriaceae", Fusobacterium		0	0	0	0	0	0	0	0	0	0	0	0	0	0	0	0	0	0	0	0		0	0	0	0	0	1	0	0	0	0	0	0	0	0	0	0	0	0	0	0
OTU 479	Bacteria, "Bacteroidetes", "Bacteroidia", "Bacteroidales", "Porphyromonadaceae", Porphyromonas		0	0	0	0	0	0	0	0	0	0	0	0	0	0	0	0	0	0	1	0		0	0	0	0	0	2	0	0	0	0	0	0	0	0	0	0	0	0	0	0
OTU 480	Bacteria, "Bacteroidetes", "Bacteroidia", "Bacteroidales", "Porphyromonadaceae", Porphyromonas		0	0	0	0	0	0	0	0	0	0	0	0	0	0	0	0	0	0	2	0		0	0	0	0	0	0	0	0	0	0	0	0	0	0	0	0	0	0	0	0
OTU 481	Bacteria, Firmicutes, Negativicutes, Selenomonadales, Veillonellaceae		0	0	0	0	0	0	1	5	0	0	0	0	0	0	0	0	0	0	7	0		0	0	0	0	0	0	0	0	0	0	0	0	0	0	0	0	0	5	0	0
OTU 482	Bacteria, Firmicutes, Bacilli, Lactobacillales, Streptococcaceae, Streptococcus		0	0	0	0	0	0	0	0	0	0	0	0	0	1	0	0	0	0	0	0		0	0	0	0	0	1	0	0	0	0	0	0	0	0	0	0	0	0	0	0
OTU 485	Bacteria, Firmicutes, Bacilli, Lactobacillales, Streptococcaceae, Streptococcus		0	0	0	0	0	0	0	1	0	0	3	0	0	0	0	0	0	0	0	0		0	0	0	0	0	0	0	0	0	0	0	0	0	0	0	0	0	0	0	0
OTU 486	Bacteria, "Proteobacteria", Alphaproteobacteria, Rhodobacterales, Rhodobacteraceae, Haematobacter		0	0	0	0	0	0	0	0	0	0	2	0	0	23	0	0	0	0	0	0		0	0	0	0	0	0	0	0	0	0	0	0	0	0	0	0	0	0	0	0
OTU 487	Bacteria, Firmicutes, Bacilli, Lactobacillales, Streptococcaceae, Streptococcus		0	0	0	0	0	0	0	0	0	0	0	0	0	0	0	0	0	0	0	0		0	0	0	0	0	5	0	0	0	0	0	0	0	0	0	0	0	0	0	0
OTU 490	Bacteria, "Fusobacteria", "Fusobacteria", "Fusobacteriales"		0	0	0	0	0	0	0	0	0	0	0	0	0	0	0	2	0	0	0	0		0	0	0	0	0	4	0	0	0	0	0	0	0	0	0	0	0	3	0	0
OTU 491	Bacteria, "Proteobacteria", Betaproteobacteria, Neisseriales, Neisseriaceae, Neisseria		0	0	0	0	0	12	0	0	0	0	0	0	0	0	0	0	0	0	1	0		0	0	0	0	0	0	0	0	0	0	0	0	0	0	0	0	0	0	0	0
OTU 492	Bacteria, "Bacteroidetes", "Bacteroidia", "Bacteroidales", "Prevotellaceae", Prevotella		0	0	0	0	0	0	0	0	0	0	0	0	0	0	0	0	0	0	4	0		0	0	0	0	0	0	0	0	0	0	0	0	0	0	0	0	0	0	0	0
OTU 493	Bacteria, Firmicutes, Negativicutes, Selenomonadales, Veillonellaceae, Veillonella		0	1	0	0	0	3	0	10	0	0	6	2	0	7	0	0	1	0	59	0		0	0	0	0	0	0	3	0	0	0	0	0	0	0	2	1	0	18	1	0
OTU 494	Bacteria, "Proteobacteria", Alphaproteobacteria, Rhizobiales, Hyphomicrobiaceae, Hyphomicrobium		0	0	0	0	0	0	0	0	0	0	0	0	0	0	1	0	0	0	0	0		0	0	0	0	0	0	0	0	0	0	0	0	0	0	0	0	0	0	0	0
OTU 495	Bacteria, Firmicutes, Bacilli, Lactobacillales, Streptococcaceae, Streptococcus		0	0	0	0	0	0	0	0	0	0	0	0	0	1	0	0	0	0	0	0		0	0	0	0	0	0	0	0	0	0	0	0	0	0	0	0	0	0	0	0
OTU 496	Bacteria, "Proteobacteria", Epsilonproteobacteria, Campylobacterales, Helicobacteraceae, Helicobacter		0	0	0	0	0	1	0	0	0	0	0	0	0	0	0	0	0	1	0	0		0	0	0	0	0	0	0	0	0	0	0	0	0	0	0	0	0	0	0	0
OTU 497	Bacteria, "Bacteroidetes", "Bacteroidia", "Bacteroidales", "Prevotellaceae"		0	0	0	0	0	0	0	0	0	0	0	0	0	0	0	0	0	0	1	0		0	0	1	0	0	4	0	0	0	0	0	0	0	0	0	0	0	0	0	0
OTU 498	Bacteria, "Proteobacteria", Alphaproteobacteria, Rhizobiales, Hyphomicrobiaceae, Devosia		0	0	0	0	0	0	0	0	0	0	0	0	2	0	0	0	0	0	0	4		0	0	0	0	0	0	0	0	0	0	0	0	0	0	0	0	0	0	0	0
OTU 50	Bacteria, "Bacteroidetes", "Sphingobacteria", "Sphingobacteriales", Sphingobacteriaceae, Sphingobacterium		0	0	0	0	0	0	0	0	0	0	0	0	0	1	0	0	0	0	0	0		0	0	0	0	0	0	0	0	0	0	0	0	0	0	0	0	0	0	0	0
OTU 501	Bacteria, "Bacteroidetes", "Bacteroidia", "Bacteroidales", "Prevotellaceae"		0	0	0	0	0	0	0	2	0	0	0	0	0	2	0	0	0	0	43	0		0	0	0	0	0	2	0	0	0	0	0	2	0	0	0	0	0	1	0	0
OTU 502	Bacteria, "Bacteroidetes", "Bacteroidia", "Bacteroidales", "Prevotellaceae"		0	0	0	0	0	0	0	0	0	0	0	0	0	0	0	0	0	0	0	0		0	0	1	0	0	0	0	0	0	0	0	0	0	0	0	0	0	0	0	0
OTU 503	Bacteria, "Actinobacteria", Actinobacteria, Coriobacteriales, Coriobacteriaceae, Atopobium		0	0	0	0	0	0	0	0	0	0	0	0	0	0	6	0	0	0	0	0		0	0	0	0	0	3	0	0	0	0	0	0	0	0	0	0	0	0	0	0
OTU 504	Bacteria, "Proteobacteria", Alphaproteobacteria, Rhizobiales, Xanthobacteraceae		0	0	0	0	0	0	0	0	0	0	0	0	1	0	0	0	0	0	0	1		0	0	0	0	0	0	0	0	0	0	0	0	0	0	0	0	0	0	0	0
OTU 505	Bacteria, Firmicutes, Bacilli, Lactobacillales, Streptococcaceae, Streptococcus		0	1	0	0	0	0	0	0	0	0	0	0	0	0	0	0	0	0	0	0		0	0	0	0	0	0	0	0	0	0	0	0	0	0	7	0	0	0	0	0
OTU 506	Bacteria, "Proteobacteria", Alphaproteobacteria, Sphingomonadales, Sphingomonadaceae, Sphingomonas		0	0	0	0	0	0	0	0	0	0	0	13	0	0	0	0	0	0	0	5		0	0	0	0	0	0	0	0	0	0	0	0	0	0	0	0	0	0	0	0
OTU 507	Bacteria, "Proteobacteria", Gammaproteobacteria, "Enterobacteriales", Enterobacteriaceae, Escherichia/Shigella		0	0	0	0	0	0	0	0	0	0	0	0	0	0	0	0	0	0	0	0		0	0	0	0	0	141	0	0	0	0	0	0	0	0	0	0	0	0	0	0
OTU 508	Bacteria, Firmicutes, Negativicutes, Selenomonadales, Veillonellaceae, Veillonella		0	0	0	0	0	0	0	0	0	0	1	0	0	0	0	0	0	0	0	0		0	0	0	0	0	0	0	0	0	0	0	0	0	0	0	0	0	18	0	0
OTU 509	Bacteria, "Fusobacteria", "Fusobacteria", "Fusobacteriales", "Fusobacteriaceae", Fusobacterium		0	0	0	0	0	0	2	0	0	0	2	1	0	0	0	0	0	0	3	0		0	0	0	0	0	0	0	0	0	0	0	0	0	0	0	0	0	6	0	0
OTU 510	Bacteria, "Bacteroidetes", "Bacteroidia", "Bacteroidales", "Prevotellaceae"		0	0	0	0	0	3	0	0	0	0	0	0	0	1	0	0	0	0	0	0		0	0	0	0	0	8	0	0	0	0	0	0	0	0	0	0	0	0	0	0
OTU 511	Bacteria, "Actinobacteria", Actinobacteria, Actinomycetales, Actinomycetaceae, Actinomyces		0	0	0	0	0	0	0	0	0	0	1	0	0	1	0	0	0	0	5	0		0	0	0	0	0	0	0	0	0	1	0	0	0	0	0	0	0	0	0	0
OTU 512	Bacteria, "Proteobacteria", Epsilonproteobacteria, Campylobacterales, Helicobacteraceae, Helicobacter		0	0	0	0	0	0	0	0	0	0	0	0	0	0	0	0	0	0	0	1		0	0	0	0	0	0	0	0	0	0	0	0	0	0	0	0	0	1	0	0
OTU 513	Bacteria, Firmicutes, Bacilli, Lactobacillales, Streptococcaceae, Streptococcus		0	0	0	0	0	0	0	8	0	0	37	2	0	0	0	0	0	0	1	0		0	0	0	0	0	1972	2	0	0	0	0	0	0	0	0	1	0	0	0	0
OTU 514	Bacteria, "Proteobacteria", Epsilonproteobacteria, Campylobacterales, Campylobacteraceae, Campylobacter		0	0	0	0	0	0	0	4	0	0	0	1	0	11	0	0	0	0	42	0		0	0	1	0	0	0	0	0	0	0	0	0	0	0	0	0	0	4	0	0
OTU 515	Bacteria, "Actinobacteria", Actinobacteria, Actinomycetales, Actinomycetaceae, Actinomyces		0	0	0	0	0	2	0	0	0	0	0	0	0	0	0	0	0	0	16	0		0	0	0	0	0	0	0	0	0	0	0	0	0	0	0	0	0	0	0	0
OTU 516	Bacteria, "Actinobacteria", Actinobacteria, Coriobacteriales, Coriobacteriaceae, Atopobium		0	0	0	0	0	0	0	1	0	0	1	1	0	0	0	0	0	0	3	0		0	0	0	0	0	0	0	0	0	0	0	0	0	0	0	0	0	1	0	0
OTU 517	Bacteria, Firmicutes, Bacilli, Bacillales, Bacillaceae 1, Bacillus		0	0	0	0	0	0	0	0	0	0	0	0	364	0	0	0	0	0	0	0		0	0	0	0	0	0	0	0	0	0	0	0	0	0	0	0	0	0	0	0
OTU 519	Bacteria, Firmicutes, Bacilli, Lactobacillales, Streptococcaceae, Streptococcus		0	0	0	0	0	0	0	0	0	0	0	0	0	0	0	0	0	0	0	0		0	0	0	0	0	2	0	0	0	0	0	0	0	0	0	0	0	0	0	0
OTU 520	Bacteria, TM7, TM7 genera incertae sedis		0	0	0	0	0	0	0	0	0	0	0	1	0	0	0	0	0	0	0	0		0	0	0	0	0	0	0	0	0	0	0	0	0	0	0	0	0	0	0	0
OTU 521	Bacteria, "Actinobacteria", Actinobacteria, Actinomycetales, Actinomycetaceae, Actinomyces		0	0	0	0	0	0	0	0	0	0	0	0	0	3	0	0	0	0	43	0		0	0	0	0	0	2	1	0	0	0	0	0	0	0	0	0	0	2	0	0
OTU 523	Bacteria, Firmicutes, Clostridia, Clostridiales, Clostridiales, Incertae Sedis XI, Parvimonas		0	0	0	0	0	11	0	3	0	1	1	0	0	0	0	0	2	0	16	0		0	1	0	0	0	0	4	0	0	0	0	0	0	0	1	0	0	4	0	0
OTU 524	Bacteria, "Actinobacteria", Actinobacteria, Actinomycetales, Streptomycetaceae, Streptomyces		0	0	0	0	0	0	0	0	0	0	0	1	0	7	3	0	0	1	0	0		0	0	0	0	0	0	0	0	0	0	0	0	0	0	0	0	0	1	0	0
OTU 525	Bacteria, "Proteobacteria", Betaproteobacteria, Neisseriales, Neisseriaceae, Kingella		0	0	0	0	0	0	0	0	0	0	0	0	0	0	0	0	0	0	2	0		0	0	0	0	0	0	0	0	0	0	0	0	0	0	0	0	0	0	0	0
OTU 526	Bacteria, Firmicutes, Erysipelotrichia, Erysipelotrichales, Erysipelotrichaceae, Solobacterium		0	1	0	0	0	9	1	45	1	3	4	0	0	0	0	0	0	0	52	0		0	12	0	0	2	2	8	0	0	7	0	0	0	0	4	0	0	28	2	0
OTU 528	Bacteria, Firmicutes, Clostridia, Clostridiales, Lachnospiraceae, Moryella		0	0	0	0	0	2	0	6	0	0	0	0	0	1	0	0	0	0	14	0		0	0	0	0	0	2	0	0	0	3	0	0	0	0	0	0	0	0	0	0
OTU 530	Bacteria, Firmicutes, Bacilli, Lactobacillales, Streptococcaceae, Streptococcus		0	0	0	0	0	0	0	0	0	1	0	0	0	1	0	0	0	0	3	0		0	0	0	0	0	1	0	0	0	0	0	0	0	0	0	0	0	0	0	0
OTU 532	Bacteria, "Bacteroidetes", "Bacteroidia", "Bacteroidales", "Prevotellaceae", Prevotella		0	0	0	0	0	0	0	0	0	0	0	0	0	0	0	0	0	0	0	0		0	0	0	0	0	0	0	0	0	0	0	0	0	0	0	0	0	2	0	0
OTU 533	Bacteria, "Actinobacteria", Actinobacteria, Actinomycetales, Actinomycetaceae, Actinomyces		0	0	0	0	0	0	0	0	0	0	0	0	0	8	0	0	0	0	133	0		0	0	0	0	0	1	1	0	0	0	0	0	0	0	0	0	0	1	1	0
OTU 535	Bacteria, "Proteobacteria", Epsilonproteobacteria, Campylobacterales, Helicobacteraceae, Helicobacter		0	0	0	0	0	0	1	0	0	0	0	0	0	0	0	0	0	0	0	0		0	0	0	0	0	0	0	0	0	1	0	0	0	0	0	0	0	0	0	0
OTU 537	Bacteria, TM7, TM7 genera incertae sedis		0	0	0	0	0	0	0	4	0	1	0	0	0	0	0	0	0	0	24	0		0	0	0	0	0	1	0	0	0	0	0	0	0	0	0	0	0	2	0	0
OTU 539	Bacteria, "Bacteroidetes", "Bacteroidia", "Bacteroidales", "Porphyromonadaceae", Porphyromonas		0	0	0	0	0	21	6	0	0	8	0	1	0	30	0	3	0	0	55	0		1	0	1	0	0	203	0	0	0	0	0	0	2	0	0	0	1	2	1	0
OTU 540	Bacteria, "Bacteroidetes", "Bacteroidia", "Bacteroidales", "Porphyromonadaceae"		0	0	0	0	0	0	0	0	0	0	0	0	0	0	0	0	0	0	1	0		0	0	0	0	0	0	0	0	0	0	0	0	0	0	0	0	0	0	0	0
OTU 541	Bacteria, "Actinobacteria", Actinobacteria, Actinomycetales, Actinomycetaceae, Actinomyces		0	0	0	0	0	0	0	0	0	0	0	1	0	0	0	0	0	0	30	0		0	0	0	0	0	0	0	0	0	0	0	0	0	0	0	0	0	0	0	0
OTU 543	Bacteria, "Proteobacteria", Epsilonproteobacteria, Campylobacterales, Helicobacteraceae, Helicobacter		0	0	0	0	0	0	0	0	0	0	0	0	0	1	0	0	0	0	0	0		0	0	0	0	0	0	0	0	0	0	0	0	0	0	0	0	0	0	0	0
OTU 544	Bacteria, "Fusobacteria", "Fusobacteria", "Fusobacteriales", "Leptotrichiaceae", Leptotrichia		0	0	0	0	0	4	0	0	0	0	0	0	0	19	0	0	0	0	4	0		0	0	0	0	0	13	0	0	0	0	0	0	0	0	0	0	0	0	0	0
OTU 545	Bacteria, "Bacteroidetes", "Bacteroidia", "Bacteroidales", "Prevotellaceae", Prevotella		0	0	0	0	0	2	0	4	0	0	0	0	0	0	0	0	0	0	10	0		0	0	0	0	0	0	0	0	0	1	0	0	0	0	0	0	0	2	0	0
OTU 546	Bacteria, "Proteobacteria", Alphaproteobacteria, Rhizobiales, Brucellaceae, Ochrobactrum		0	0	0	0	0	3	1	3	0	0	0	11	7	12	0	0	0	0	1	1		0	0	0	0	0	1	6	1	0	0	0	0	1	3	0	0	1	5	0	1
OTU 547	Bacteria, Firmicutes, Bacilli, Lactobacillales, Carnobacteriaceae, Granulicatella		0	26	0	0	0	28	1	23	0	11	29	1	0	8	0	0	2	0	144	0		1	18	0	9	7	17	26	2	0	19	1	0	2	4	7	4	3	23	0	0
OTU 548	Bacteria, "Fusobacteria", "Fusobacteria", "Fusobacteriales", "Fusobacteriaceae", Fusobacterium		0	0	0	0	0	2	5	0	0	1	0	0	0	4	0	0	0	2	27	0		0	0	0	0	0	9	0	0	0	0	0	0	0	0	0	0	0	1	0	0
OTU 549	Bacteria, TM7, TM7 genera incertae sedis		0	0	0	0	0	5	0	0	0	0	0	2	0	0	0	0	0	0	11	0		0	0	0	0	0	0	0	0	0	0	0	0	0	0	0	0	0	0	0	0
OTU 550	Bacteria, TM7, TM7 genera incertae sedis		0	0	0	0	0	0	0	9	0	1	7	0	0	0	0	0	0	0	127	0		0	0	0	0	0	5	0	0	0	5	0	0	0	0	0	0	0	3	0	0
OTU 551	Bacteria, "Bacteroidetes", "Bacteroidia", "Bacteroidales", "Prevotellaceae", Prevotella		0	0	0	0	1	0	1	1	0	1	2	1	0	23	0	5	0	1	118	0		0	8	0	0	5	43	1	0	0	0	0	0	0	0	0	0	0	48	0	0
OTU 552	Bacteria, "Proteobacteria", Alphaproteobacteria, Rhizobiales		0	0	0	0	0	0	0	0	0	0	0	0	0	7	0	0	0	0	0	0		0	0	0	0	0	0	0	0	0	0	0	0	0	0	0	0	0	0	0	0
OTU 553	Bacteria, "Actinobacteria", Actinobacteria, Actinomycetales, Actinomycetaceae, Actinomyces		0	0	0	0	0	0	0	0	0	0	0	1	0	0	0	0	0	0	0	0		0	0	0	0	0	0	0	0	0	0	0	0	0	0	0	0	0	0	0	0
OTU 554	Bacteria, Firmicutes, Bacilli, Lactobacillales, Streptococcaceae, Streptococcus		0	69	0	4	2	23	6	332	6	42	56	57	0	61	11	0	168	2	833	0		1	1273	0	0	29	33	722	9	1	94	13	7	13	58	198	11	5	317	0	1
OTU 558	Bacteria, "Bacteroidetes", "Bacteroidia", "Bacteroidales"		0	0	0	0	0	0	0	0	0	0	0	0	0	0	0	0	0	0	0	0		0	0	0	0	0	1	0	0	0	0	0	0	0	0	0	0	0	0	0	0
OTU 559	Bacteria, Firmicutes, Bacilli, Lactobacillales, Streptococcaceae, Streptococcus		0	1	0	0	0	0	0	1	1	1	5	0	0	0	0	0	2	0	29	0		0	0	0	0	0	3	0	0	0	1	1	0	0	0	1	0	0	2	0	0
OTU 560	Bacteria, Firmicutes, Bacilli, Lactobacillales, Streptococcaceae, Streptococcus		2	23	0	0	3	0	6	88	0	9	93	4	0	49	0	0	10	0	199	0		0	151	0	4	7	3025	52	4	0	37	13	1	3	27	13	5	0	124	0	0
OTU 561	Bacteria, "Bacteroidetes", "Bacteroidia", "Bacteroidales", "Prevotellaceae", Prevotella		0	0	0	0	0	6	2	1	0	0	8	0	0	1	0	0	0	0	10	0		0	0	0	0	0	4	0	0	0	0	0	0	0	0	0	0	0	0	0	0
OTU 562	Bacteria, "Actinobacteria", Actinobacteria, Actinomycetales, Corynebacteriaceae, Corynebacterium		0	0	0	0	0	0	0	0	0	0	0	0	0	4	0	0	0	0	0	0		0	0	0	0	0	0	0	0	0	0	0	0	0	0	0	0	0	0	0	0
OTU 563	Bacteria, "Proteobacteria", Epsilonproteobacteria, Campylobacterales, Helicobacteraceae, Helicobacter		326	223	139	1213	428	785	1517	425	442	195	303	274	318	474	184	533	280	822	0	193		333	221	236	1425	794	5	957	372	623	307	332	328	624	601	187	238	398	300	514	1490
OTU 564	Bacteria, Firmicutes, Negativicutes, Selenomonadales, Veillonellaceae, Veillonella		0	0	0	0	1	0	0	0	0	0	0	0	0	6	0	0	0	1	13	0		0	0	1	0	0	2	0	0	0	1	0	0	0	0	0	0	0	0	0	0
OTU 566	Bacteria, Firmicutes, Bacilli, Bacillales, Staphylococcaceae, Staphylococcus		2	1	4052	0	0	0	0	3	1	1	8	0	0	0	0	0	0	0	0	0		0	0	0	0	0	0	0	0	0	0	0	0	0	0	0	0	0	0	0	0
OTU 567	Bacteria, Firmicutes, Negativicutes, Selenomonadales, Veillonellaceae		0	0	0	0	0	0	0	0	0	0	0	0	0	0	0	0	0	0	1	0		0	0	0	0	0	0	0	0	0	0	0	0	0	0	0	0	0	0	0	0
OTU 568	Bacteria, Firmicutes, Bacilli, Lactobacillales, Streptococcaceae, Streptococcus		3	831	0	8	22	284	20	150	13	144	1114	61	0	303	30	75	225	31	1428	15		311	730	7	67	41	580	152	67	7	323	35	8	25	31	99	65	26	966	13	5
OTU 571	Bacteria, Firmicutes, Bacilli, Lactobacillales, Streptococcaceae, Streptococcus		0	33	0	1	2	91	3	28	0	11	99	4	0	131	4	1	36	1	203	3		3	53	1	1	3	76	7	3	0	15	3	0	1	0	2	5	2	150	1	1
OTU 572	Bacteria, "Proteobacteria", Betaproteobacteria, Neisseriales, Neisseriaceae, Neisseria		0	0	0	0	0	14	1	6	0	2	0	0	1	4	0	0	0	0	297	0		0	0	27	0	0	40	4	0	0	1	0	0	0	0	1	0	0	7	0	0
OTU 573	Bacteria, Firmicutes, Bacilli, Lactobacillales, Streptococcaceae, Streptococcus		0	19	0	0	0	4	0	2	3	18	34	3	2	37	21	0	8	0	38	0		0	1	0	0	0	41	3	3	0	17	3	0	1	1	9	2	0	11	0	0
OTU 574	Bacteria, "Actinobacteria", Actinobacteria, Actinomycetales, Actinomycetaceae, Actinomyces		0	0	0	0	0	0	0	0	0	1	0	4	0	0	0	0	0	0	2	0		0	0	0	0	0	0	0	0	0	0	0	0	0	0	0	0	0	0	0	0
OTU 58	Bacteria, Firmicutes, Clostridia, Clostridiales, Eubacteriaceae, Eubacterium		0	0	0	0	0	0	0	0	0	0	0	1	0	0	0	0	0	0	0	0		0	0	0	0	0	0	0	0	0	0	0	0	0	0	0	0	0	0	0	0
OTU 59	Bacteria, "Bacteroidetes", "Bacteroidia", "Bacteroidales", "Prevotellaceae", Prevotella		0	0	0	0	0	0	0	0	0	0	0	0	0	1	0	0	0	0	0	0		0	0	0	0	0	0	0	0	0	0	0	0	0	0	0	0	0	0	0	0
OTU 65	Bacteria, "Actinobacteria", Actinobacteria, Coriobacteriales, Coriobacteriaceae		0	0	0	0	0	0	0	0	0	0	0	0	0	0	0	0	0	0	0	0		0	0	0	0	0	1	0	0	0	0	0	0	0	0	0	0	0	0	0	0
OTU 69	Bacteria, "Fusobacteria", "Fusobacteria", "Fusobacteriales", "Leptotrichiaceae"		0	0	0	0	0	0	0	0	0	0	0	0	0	0	0	0	0	0	0	0		0	0	0	0	0	1	0	0	0	0	0	0	0	0	0	0	0	0	0	0
OTU 77	Bacteria, Firmicutes, Negativicutes, Selenomonadales		0	0	0	0	0	0	0	0	0	0	0	1	0	0	0	0	0	0	0	0		0	0	0	0	0	0	0	0	0	0	0	0	0	0	0	0	0	0	0	0
OTU 83	Bacteria, "Bacteroidetes", "Bacteroidia", "Bacteroidales", "Prevotellaceae", Prevotella		0	0	0	0	0	0	0	0	0	0	0	0	0	0	0	0	0	0	0	0		0	0	0	0	0	1	0	0	0	0	0	0	0	0	0	0	0	0	0	0
OTU 86	Bacteria, "Bacteroidetes", "Bacteroidia", "Bacteroidales", "Prevotellaceae", Prevotella		0	0	0	0	0	0	0	0	0	0	0	0	0	0	0	0	0	0	1	0		0	0	0	0	0	0	0	0	0	0	0	0	0	0	0	0	0	0	0	0
OTU 88	Bacteria, "Actinobacteria", Actinobacteria, Actinomycetales, Propionibacteriaceae		0	0	0	0	0	0	0	0	0	0	0	0	0	0	0	0	0	0	1	0		0	0	0	0	0	0	0	0	0	0	0	0	0	0	0	0	0	0	0	0
OTU 91	Bacteria, Firmicutes, Clostridia, Clostridiales, Lachnospiraceae		0	0	0	0	0	0	0	0	0	0	0	0	0	0	0	0	0	0	1	0		0	0	0	0	0	0	0	0	0	0	0	0	0	0	0	0	0	0	0	0
OTU 93	Bacteria, "Bacteroidetes", Flavobacteria, "Flavobacteriales", Flavobacteriaceae		0	0	0	0	0	0	0	0	0	0	0	0	0	0	0	0	0	0	1	0		0	0	0	0	0	0	0	0	0	0	0	0	0	0	0	0	0	0	0	0
OTU 96	Bacteria, "Bacteroidetes", "Sphingobacteria", "Sphingobacteriales", Cytophagaceae		0	0	0	0	0	0	0	0	0	1	0	0	0	0	0	0	0	0	0	0		0	0	0	0	0	0	0	0	0	0	0	0	0	0	0	0	0	0	0	0
OTU 97	Bacteria, "Bacteroidetes", "Sphingobacteria", "Sphingobacteriales"		0	0	0	0	0	0	0	0	0	0	0	0	0	0	1	0	0	0	0	0		0	0	0	0	0	0	0	0	0	0	0	0	0	0	0	0	0	0	0	0
OTU 98	Bacteria, OD1, OD1 genera incertae sedis		0	0	0	0	0	0	0	0	0	0	0	0	0	0	0	0	0	0	0	1		0	0	0	0	0	0	0	0	0	0	0	0	0	0	0	0	0	0	0	0
OTU 99	Bacteria, "Bacteroidetes", "Bacteroidia", "Bacteroidales", "Prevotellaceae"		0	0	0	0	0	0	0	0	0	0	0	0	0	0	0	0	0	0	0	0		0	0	0	0	0	1	0	0	0	0	0	0	0	0	0	0	0	0	0	0
Paenibacillus provencensis	Bacteria, Firmicutes, Bacilli, Bacillales, Paenibacillaceae 1, Paenibacillus		0	0	0	0	0	0	0	0	0	0	0	0	1	0	0	0	0	0	0	0		0	0	0	0	0	0	0	0	0	0	0	0	0	0	0	0	0	0	0	0
Parvimonas micra	Bacteria, Firmicutes, Clostridia, Clostridiales, Clostridiales, Incertae Sedis XI, Parvimonas		0	0	0	0	0	8	0	13	0	3	8	2	0	0	0	0	2	0	16	0		0	15	0	0	0	1	6	0	0	0	0	0	0	0	0	0	0	12	0	0
Peptostreptococcus stomatis	Bacteria, Firmicutes, Clostridia, Clostridiales, Peptostreptococcaceae, Peptostreptococcus		0	0	0	0	1	40	1	5	0	3	8	7	0	16	0	1	0	0	6	0		0	6	0	1	0	11	3	0	0	0	1	0	0	0	2	2	0	1	0	0
Porphyromonas catoniae	Bacteria, "Bacteroidetes", "Bacteroidia", "Bacteroidales", "Porphyromonadaceae", Porphyromonas		0	0	0	0	0	0	0	0	0	0	1	0	0	0	0	0	0	0	0	0		0	0	0	0	0	0	0	0	0	0	0	0	0	0	0	0	0	0	0	0
Porphyromonas endodontalis	Bacteria, "Bacteroidetes", "Bacteroidia", "Bacteroidales", "Porphyromonadaceae", Porphyromonas		0	0	0	0	0	0	0	1	0	0	0	22	0	12	0	2	0	2	74	0		0	0	0	0	0	34	0	0	0	0	0	0	0	0	10	0	0	10	0	0
Porphyromonas gingivalis	Bacteria, "Bacteroidetes", "Bacteroidia", "Bacteroidales", "Porphyromonadaceae", Porphyromonas		0	0	0	0	0	8	0	0	0	0	2	4	0	0	0	0	0	1	0	0		0	0	0	0	0	10	0	0	0	0	0	0	0	0	0	0	0	0	0	0
Prevotella aurantiaca	Bacteria, "Bacteroidetes", "Bacteroidia", "Bacteroidales", "Prevotellaceae", Prevotella		0	0	0	0	0	1	0	0	0	0	0	0	0	0	0	0	0	0	0	0		0	0	2	0	0	0	0	0	0	0	0	0	0	0	0	0	0	0	0	0
Prevotella disiens	Bacteria, "Bacteroidetes", "Bacteroidia", "Bacteroidales", "Prevotellaceae", Prevotella		0	0	0	0	0	0	0	0	0	0	0	0	0	0	0	0	0	0	3	0		0	0	0	0	0	0	0	0	0	0	0	0	0	0	0	0	0	0	0	0
Prevotella histicola	Bacteria, "Bacteroidetes", "Bacteroidia", "Bacteroidales", "Prevotellaceae", Prevotella		0	0	0	0	0	0	0	0	0	0	0	0	0	3	0	1	0	0	50	0		0	1	1	0	2	0	0	0	0	0	0	0	0	0	0	0	0	5	0	0
Prevotella intermedia	Bacteria, "Bacteroidetes", "Bacteroidia", "Bacteroidales", "Prevotellaceae", Prevotella		0	0	0	0	0	0	0	0	0	0	0	2	0	0	0	1	0	0	3	0		0	0	0	0	0	0	0	0	0	0	0	0	0	0	0	0	0	1	0	0
Prevotella melaninogenica	Bacteria, "Bacteroidetes", "Bacteroidia", "Bacteroidales", "Prevotellaceae", Prevotella		0	0	0	0	0	66	3	56	0	1	6	2	0	42	0	22	0	0	68	0		0	27	6	0	3	21	5	0	0	1	0	0	0	3	0	0	0	31	1	2
Prevotella micans	Bacteria, "Bacteroidetes", "Bacteroidia", "Bacteroidales", "Prevotellaceae", Prevotella		0	0	0	0	0	0	0	0	0	0	0	0	0	0	0	0	0	0	3	0		0	0	0	0	0	0	0	0	0	0	0	0	0	0	0	0	0	0	0	0
Prevotella multiformis	Bacteria, "Bacteroidetes", "Bacteroidia", "Bacteroidales", "Prevotellaceae", Prevotella		0	0	0	0	0	0	0	0	0	0	0	0	0	1	0	0	0	0	0	0		0	0	0	0	0	0	0	0	0	0	0	0	0	0	0	0	0	0	0	0
Prevotella nanceiensis	Bacteria, "Bacteroidetes", "Bacteroidia", "Bacteroidales", "Prevotellaceae", Prevotella		0	1	0	0	0	3	0	3	0	0	0	0	0	8	0	19	0	0	92	0		0	0	2	0	0	4	0	0	0	0	0	0	0	0	0	0	0	1	0	0
Prevotella nigrescens	Bacteria, "Bacteroidetes", "Bacteroidia", "Bacteroidales", "Prevotellaceae", Prevotella		0	0	0	0	1	0	0	0	0	0	3	0	0	0	0	1	0	0	4	0		0	0	0	0	0	9	1	0	0	0	0	0	0	0	0	0	0	0	0	0
Prevotella oris	Bacteria, "Bacteroidetes", "Bacteroidia", "Bacteroidales", "Prevotellaceae", Prevotella		0	0	0	0	0	0	0	0	0	0	3	0	0	0	0	0	0	0	36	0		0	0	0	0	0	0	0	0	0	0	0	0	0	0	0	0	0	0	0	0
Prevotella oulorum	Bacteria, "Bacteroidetes", "Bacteroidia", "Bacteroidales", "Prevotellaceae", Prevotella		0	0	0	0	0	0	0	0	0	0	0	0	0	0	0	0	0	0	1	0		0	0	0	0	0	3	0	0	0	0	0	0	0	0	0	0	0	0	0	0
Prevotella pallens	Bacteria, "Bacteroidetes", "Bacteroidia", "Bacteroidales", "Prevotellaceae", Prevotella		0	1	0	0	1	66	6	37	0	6	0	0	0	3	0	15	1	0	134	0		0	1	1	0	0	0	2	0	0	8	3	0	0	0	1	1	0	37	0	0
Prevotella salivae	Bacteria, "Bacteroidetes", "Bacteroidia", "Bacteroidales", "Prevotellaceae", Prevotella		0	0	0	0	0	0	0	5	0	0	0	0	0	13	0	0	0	0	17	0		0	0	0	0	0	3	0	0	0	0	0	0	0	0	0	0	0	10	0	0
Prevotella tannerae	Bacteria, "Bacteroidetes", "Bacteroidia", "Bacteroidales", "Prevotellaceae", Prevotella		0	0	0	0	0	1	0	0	0	0	3	0	0	0	0	2	0	0	3	0		0	0	0	0	0	3	0	0	0	0	0	0	0	0	0	0	0	0	0	0
Prevotella veroralis	Bacteria, "Bacteroidetes", "Bacteroidia", "Bacteroidales", "Prevotellaceae", Prevotella		0	0	0	0	0	0	0	2	0	0	4	1	0	7	0	0	0	0	44	0		0	0	0	0	0	2	0	0	0	0	0	0	0	0	0	0	0	3	0	0
Propionibacterium acidifaciens	Bacteria, "Actinobacteria", Actinobacteria, Actinomycetales, Propionibacteriaceae, Propionibacterium		0	0	0	0	0	0	0	0	0	0	0	0	0	0	0	0	2	0	0	0		0	0	0	0	0	0	0	0	0	0	0	0	0	0	0	0	0	0	0	0
Rothia aeria	Bacteria, "Actinobacteria", Actinobacteria, Actinomycetales, Micrococcaceae, Rothia		0	0	0	0	0	0	0	0	0	0	0	0	0	0	0	0	0	0	3	0		0	0	0	0	0	0	0	0	0	0	0	0	0	0	0	0	0	0	0	0
Rothia mucilaginosa	Bacteria, "Actinobacteria", Actinobacteria, Actinomycetales, Micrococcaceae, Rothia		0	0	0	0	0	0	0	0	0	0	0	0	0	4	0	0	0	0	6	0		0	0	0	0	0	0	0	0	0	0	0	0	0	0	0	0	0	0	0	0
Selenomonas noxia	Bacteria, Firmicutes, Negativicutes, Selenomonadales, Veillonellaceae, Selenomonas		0	0	0	0	0	0	0	0	0	0	0	0	0	9	0	0	0	0	0	0		0	0	0	0	0	0	0	0	0	0	0	0	0	0	0	0	0	0	0	0
Shuttleworthia satelles	Bacteria, Firmicutes, Clostridia, Clostridiales, Lachnospiraceae, Shuttleworthia		0	0	0	0	0	0	0	0	0	0	0	0	0	0	0	0	0	0	1	0		0	0	0	0	0	0	0	0	0	0	0	0	0	0	0	0	0	0	0	0
Solobacterium moorei	Bacteria, Firmicutes, Erysipelotrichia, Erysipelotrichales, Erysipelotrichaceae, Solobacterium		0	0	0	0	0	1	0	0	0	0	0	0	0	0	0	0	0	0	0	0		0	2	0	0	0	0	0	0	0	0	0	0	0	0	0	0	0	0	0	0
Sphingobacterium multivorum	Bacteria, "Bacteroidetes", "Sphingobacteria", "Sphingobacteriales", Sphingobacteriaceae, Sphingobacterium		0	0	0	0	0	0	0	0	0	0	0	0	0	0	0	0	0	0	0	0		0	0	0	0	0	0	0	0	0	0	0	0	0	0	0	0	0	2	0	0
Staphylococcus condimenti	Bacteria, Firmicutes, Bacilli, Bacillales, Staphylococcaceae, Staphylococcus		0	0	0	0	0	0	0	0	0	0	0	0	0	0	0	0	0	0	0	0		0	0	0	0	0	0	0	0	0	0	0	10	0	0	0	0	0	0	0	0
Staphylococcus epidermidis	Bacteria, Firmicutes, Bacilli, Bacillales, Staphylococcaceae, Staphylococcus		0	0	14	0	0	0	0	0	0	0	0	0	0	0	0	0	0	0	0	0		0	0	0	0	0	0	0	0	0	0	0	0	0	0	0	0	0	0	0	0
Streptococcus agalactiae	Bacteria, Firmicutes, Bacilli, Lactobacillales, Streptococcaceae, Streptococcus		0	0	0	0	0	0	0	0	0	0	0	0	0	0	0	0	0	0	0	0		0	1	0	0	0	0	0	0	0	0	0	0	0	0	0	0	0	0	0	0
Streptococcus alactolyticus	Bacteria, Firmicutes, Bacilli, Lactobacillales, Streptococcaceae, Streptococcus		0	0	0	0	0	0	0	0	0	0	0	0	0	0	0	0	0	0	0	0		0	0	0	0	0	33	0	0	0	0	0	0	0	0	0	0	0	0	0	0
Streptococcus anginosus	Bacteria, Firmicutes, Bacilli, Lactobacillales, Streptococcaceae, Streptococcus		0	0	0	0	0	0	0	0	0	0	0	0	0	0	0	0	0	0	1	0		0	0	0	0	0	21	0	0	0	0	0	0	0	0	0	0	0	0	0	0
Streptococcus australis	Bacteria, Firmicutes, Bacilli, Lactobacillales, Streptococcaceae, Streptococcus		0	0	0	0	0	4	0	0	0	0	2	0	0	2	0	0	0	0	13	0		0	0	0	0	0	7	0	0	0	1	0	0	0	0	0	0	0	0	0	0
Streptococcus cristatus	Bacteria, Firmicutes, Bacilli, Lactobacillales, Streptococcaceae, Streptococcus		0	0	0	0	0	2	1	0	0	0	8	0	0	4	0	0	1	0	8	0		0	3	0	0	0	0	0	0	0	3	0	0	0	0	2	0	0	2	0	0
Streptococcus equinus	Bacteria, Firmicutes, Bacilli, Lactobacillales, Streptococcaceae, Streptococcus		0	0	0	0	0	0	0	0	0	0	0	0	0	0	0	0	0	0	0	0		0	0	0	0	0	3	0	0	0	0	0	0	0	0	0	0	0	0	0	0
Streptococcus gallolyticus	Bacteria, Firmicutes, Bacilli, Lactobacillales, Streptococcaceae, Streptococcus		0	0	0	0	0	0	0	0	0	0	0	0	0	0	0	0	0	0	0	0		0	0	0	0	0	18	0	0	0	0	0	0	0	0	0	0	0	0	0	0
Streptococcus gordonii	Bacteria, Firmicutes, Bacilli, Lactobacillales, Streptococcaceae, Streptococcus		0	0	0	0	0	0	0	0	0	0	3	0	0	7	0	0	0	0	0	0		0	0	0	0	0	1	0	0	0	0	0	0	0	0	0	0	0	0	0	0
Streptococcus infantarius	Bacteria, Firmicutes, Bacilli, Lactobacillales, Streptococcaceae, Streptococcus		0	0	0	0	0	0	0	0	0	0	0	0	0	0	0	0	0	0	0	0		0	0	0	0	0	3	0	0	0	0	0	0	0	0	0	0	0	0	0	0
Streptococcus infantis	Bacteria, Firmicutes, Bacilli, Lactobacillales, Streptococcaceae, Streptococcus		0	4	0	0	0	7	0	0	0	3	1	0	2	1	0	4	0	0	66	0		0	0	0	17	0	17	0	0	0	8	0	0	0	0	0	0	0	0	0	0
Streptococcus intermedius	Bacteria, Firmicutes, Bacilli, Lactobacillales, Streptococcaceae, Streptococcus		0	0	0	0	0	0	0	0	0	0	0	0	0	0	0	0	0	0	0	0		0	0	0	0	0	1	0	0	0	0	0	0	0	0	0	0	0	0	0	0
Streptococcus lactarius	Bacteria, Firmicutes, Bacilli, Lactobacillales, Streptococcaceae, Streptococcus		0	1	0	0	0	0	0	0	0	0	0	0	0	0	0	0	0	0	13	0		0	0	0	0	0	6	0	0	0	0	0	0	0	0	0	0	0	0	0	0
Streptococcus mitis	Bacteria, Firmicutes, Bacilli, Lactobacillales, Streptococcaceae, Streptococcus		0	2	0	0	0	12	0	3	2	11	2	1	0	142	0	4	0	0	18	0		0	4	0	3	0	14	2	0	1	3	0	0	0	0	0	0	0	74	1	0
Streptococcus oligofermentans	Bacteria, Firmicutes, Bacilli, Lactobacillales, Streptococcaceae, Streptococcus		0	0	0	0	0	3	0	0	0	0	0	0	0	0	0	0	0	0	0	0		0	0	0	0	0	0	0	0	0	0	0	0	0	0	0	0	0	0	0	0
Streptococcus oralis	Bacteria, Firmicutes, Bacilli, Lactobacillales, Streptococcaceae, Streptococcus		0	0	0	0	0	0	0	0	0	1	0	0	0	0	0	0	0	0	13	0		0	0	0	0	0	0	0	0	0	0	0	0	0	0	0	0	0	0	0	0
Streptococcus parasanguinis	Bacteria, Firmicutes, Bacilli, Lactobacillales, Streptococcaceae, Streptococcus		0	3	0	1	0	0	1	10	0	1	0	0	0	51	0	1	1	0	56	0		0	0	1	0	0	17	2	0	0	0	0	0	0	0	1	0	0	24	0	0
Streptococcus peroris	Bacteria, Firmicutes, Bacilli, Lactobacillales, Streptococcaceae, Streptococcus		0	1	0	0	0	0	0	0	0	1	2	0	0	0	0	0	0	0	13	0		0	0	0	0	0	4	0	0	0	0	0	0	0	0	1	0	0	0	0	0
Streptococcus pneumoniae	Bacteria, Firmicutes, Bacilli, Lactobacillales, Streptococcaceae, Streptococcus		0	0	0	0	0	0	0	0	0	3	1	3	1	66	0	2	0	0	10	0		4	0	0	0	0	35	0	0	0	0	0	0	0	0	0	0	0	0	0	0
Streptococcus pyogenes	Bacteria, Firmicutes, Bacilli, Lactobacillales, Streptococcaceae, Streptococcus		0	0	0	0	0	0	0	0	0	1	0	0	0	0	0	0	0	0	0	0		0	0	0	0	0	0	0	0	0	0	0	0	0	0	0	0	0	0	0	0
Streptococcus salivarius	Bacteria, Firmicutes, Bacilli, Lactobacillales, Streptococcaceae, Streptococcus		0	0	0	0	0	1	0	0	0	0	0	0	0	1	0	0	0	0	7	0		0	3	0	0	0	0	1	0	0	0	0	0	0	0	0	0	0	0	0	0
Streptococcus sanguinis	Bacteria, Firmicutes, Bacilli, Lactobacillales, Streptococcaceae, Streptococcus		0	0	0	0	0	0	0	0	0	0	4	0	0	12	0	0	4	0	338	0		0	0	0	0	0	2	0	0	0	0	0	0	0	0	1	0	0	6	0	0
Streptococcus sinensis	Bacteria, Firmicutes, Bacilli, Lactobacillales, Streptococcaceae, Streptococcus		0	0	0	0	0	0	1	0	0	0	1	1	0	0	0	0	3	0	0	0		0	0	0	0	0	0	0	0	0	1	0	0	0	0	0	0	0	0	0	0
Streptococcus suis	Bacteria, Firmicutes, Bacilli, Lactobacillales, Streptococcaceae, Streptococcus		0	0	0	0	0	0	0	1	0	0	0	0	0	0	0	0	0	0	0	0		0	0	0	0	0	1	0	0	0	0	0	0	0	0	0	0	0	0	0	0
Streptococcus thermophilus	Bacteria, Firmicutes, Bacilli, Lactobacillales, Streptococcaceae, Streptococcus		0	0	0	0	0	0	0	0	0	0	0	0	0	0	0	0	0	0	0	0		0	0	0	0	0	1	0	0	0	0	0	0	0	0	0	0	0	0	0	0
Streptococcus tigurinus	Bacteria, Firmicutes, Bacilli, Lactobacillales, Streptococcaceae, Streptococcus		0	0	0	0	0	0	0	2	0	0	0	0	0	0	0	0	0	0	3	0		0	0	0	0	0	0	0	0	0	0	0	0	0	0	0	0	0	0	0	0
Streptococcus vestibularis	Bacteria, Firmicutes, Bacilli, Lactobacillales, Streptococcaceae, Streptococcus		0	0	0	0	0	0	0	0	0	1	0	0	0	1	0	0	0	0	1	0		0	0	0	0	0	0	0	0	0	0	0	0	0	0	0	0	0	1	0	0
Tannerella forsythia	Bacteria, "Bacteroidetes", "Bacteroidia", "Bacteroidales", "Porphyromonadaceae", Tannerella		0	0	0	0	0	0	0	0	0	0	0	0	0	0	0	0	0	0	2	0		0	0	0	0	0	3	0	0	0	0	0	0	0	0	0	0	0	0	0	0
Treponema socranskii	Bacteria, "Spirochaetes", Spirochaetes, Spirochaetales, Spirochaetaceae, Treponema		0	0	0	0	0	0	0	0	0	0	1	0	0	0	0	0	0	0	4	0		0	0	0	0	0	0	0	0	0	0	0	0	0	0	0	0	0	0	0	0
Treponema vincentii	Bacteria, "Spirochaetes", Spirochaetes, Spirochaetales, Spirochaetaceae, Treponema		0	0	0	0	0	0	0	0	0	0	0	1	0	0	0	0	0	0	0	0		0	0	0	0	0	0	0	0	0	0	0	0	0	0	0	0	0	0	0	0
Veillonella atypica	Bacteria, Firmicutes, Negativicutes, Selenomonadales, Veillonellaceae, Veillonella		0	1	0	0	0	0	0	114	0	8	18	4	0	33	0	2	17	0	118	0		0	105	0	0	4	6	24	0	1	13	8	0	1	0	3	6	1	86	0	1
Veillonella denticariosi	Bacteria, Firmicutes, Negativicutes, Selenomonadales, Veillonellaceae, Veillonella		0	0	0	0	0	0	0	0	0	0	0	0	0	1	0	0	0	0	0	0		0	0	0	0	0	0	0	0	0	0	0	0	0	0	0	0	0	0	0	0
Veillonella dispar	Bacteria, Firmicutes, Negativicutes, Selenomonadales, Veillonellaceae, Veillonella		0	0	0	0	0	50	4	56	0	2	10	2	0	34	0	3	0	0	238	0		0	147	1	3	0	5	13	0	0	1	0	0	1	0	4	0	0	34	3	0
Veillonella parvula	Bacteria, Firmicutes, Negativicutes, Selenomonadales, Veillonellaceae, Veillonella		0	0	0	0	0	0	0	0	0	0	0	0	0	0	0	0	0	0	3	0		0	0	0	0	0	3	0	0	0	0	0	0	0	0	1	0	0	2	0	0
Veillonella rogosae	Bacteria, Firmicutes, Negativicutes, Selenomonadales, Veillonellaceae, Veillonella		0	0	0	0	0	4	2	4	0	1	0	0	0	19	0	2	0	0	88	0		0	0	0	0	0	6	3	0	0	2	0	0	0	0	0	0	0	0	1	0

## Sheet: Supplementary Dataset S3
Supplementary Dataset S3: Clades with cophenetic distances <= 0.03 that were identified as significantly differently abundant between towns.
Clade containing OTU	comon classification	metastats q value	individual OTUs
				samples Tumaco	samples Túquerres	counts Tumaco	counts Túquerres	q values	OTU classification	samples containing OTU
significantly more abundant in Tumaco
OTU 195	Bacteria, "Actinobacteria", Actinobacteria, Actinomycetales, Streptomycetaceae, Streptomyces	0.0400429	OTU 195	1	0	2	0	x	Bacteria, "Actinobacteria", Actinobacteria, Actinomycetales, Streptomycetaceae, Streptomyces	MT5131_pair20
			OTU 524	4	1	12	1	0.143236	Bacteria, "Actinobacteria", Actinobacteria, Actinomycetales, Streptomycetaceae, Streptomyces	MT5155_pair15; MT5135_pair7; MT5131_pair20; MT2136_pair13; MT5124_pair6
OTU 471	Bacteria, "Actinobacteria", Actinobacteria, Actinomycetales, Actinomycetaceae, Actinomyces	0.00640749	OTU 471	2	0	3	0	1	Bacteria, "Actinobacteria", Actinobacteria, Actinomycetales, Actinomycetaceae, Actinomyces	MT5174_pair16; MT5120_pair11
			Actinomyces meyeri	1	0	11	0	x	Bacteria, "Actinobacteria", Actinobacteria, Actinomycetales, Actinomycetaceae, Actinomyces	MT5113_pair19
			OTU 574	3	0	7	0	0.448073	Bacteria, "Actinobacteria", Actinobacteria, Actinomycetales, Actinomycetaceae, Actinomyces	MT5119_pair10; MT5124_pair6; MT5174_pair16
Catonella morbi	Bacteria, Firmicutes, Clostridia, Clostridiales, Lachnospiraceae, Catonella	0.0253214	Catonella morbi	1	1	6	1	1	Bacteria, Firmicutes, Clostridia, Clostridiales, Lachnospiraceae, Catonella	MT5174_pair16; MT2136_pair13
			OTU 353	1	0	9	0	x	Bacteria, Firmicutes, Clostridia, Clostridiales, Lachnospiraceae, Catonella	MT5174_pair16
OTU 553	Bacteria, "Actinobacteria", Actinobacteria, Actinomycetales, Actinomycetaceae, Actinomyces	0.0131709	OTU 553	1	0	1	0	x	Bacteria, "Actinobacteria", Actinobacteria, Actinomycetales, Actinomycetaceae, Actinomyces	MT5124_pair6
			OTU 392	1	0	12	0	x	Bacteria, "Actinobacteria", Actinobacteria, Actinomycetales, Actinomycetaceae, Actinomyces	MT5174_pair16
clades containing OTUs that are significantly different at the OTU level
Leptotrichia wadei	Bacteria, "Fusobacteria", "Fusobacteria", "Fusobacteriales", "Leptotrichiaceae", Leptotrichia	0.0131709	Leptotrichia wadei	1	2	1	16	0.0166226	Bacteria, "Fusobacteria", "Fusobacteria", "Fusobacteriales", "Leptotrichiaceae", Leptotrichia	MT2106_pair20; MT2113_pair16; MT5136_pair2
			OTU 456	1	2	1	3	1	Bacteria, "Fusobacteria", "Fusobacteria", "Fusobacteriales", "Leptotrichiaceae", Leptotrichia	MT5116_pair14; MT2106_pair20; MT2113_pair16
OTU 376	Bacteria, Firmicutes, Bacilli, Bacillales, Staphylococcaceae, Staphylococcus	0.00640749	OTU 376	1	0	1	0	x	Bacteria, Firmicutes, Bacilli, Bacillales, Staphylococcaceae, Staphylococcus	MT5117_pair5
			Staphylococcus epidermidis	1	0	14	0	x	Bacteria, Firmicutes, Bacilli, Bacillales, Staphylococcaceae, Staphylococcus	MT5106_pair1
			OTU 566	7	0	4068	0	0.00742968	Bacteria, Firmicutes, Bacilli, Bacillales, Staphylococcaceae, Staphylococcus	MT5119_pair10; MT5106_pair1; MT5101_pair8; MT5116_pair14; MT5117_pair5; MT5105_pair9; MT5120_pair11
Capnocytophaga gingivalis	Bacteria, "Bacteroidetes", Flavobacteria, "Flavobacteriales", Flavobacteriaceae, Capnocytophaga	0.00640749	Capnocytophaga gingivalis	2	0	33	0	0.00742968	Bacteria, "Bacteroidetes", Flavobacteria, "Flavobacteriales", Flavobacteriaceae, Capnocytophaga	MT5114_pair18; MT5174_pair16
			Capnocytophaga granulosa	1	0	4	0	x	Bacteria, "Bacteroidetes", Flavobacteria, "Flavobacteriales", Flavobacteriaceae, Capnocytophaga	MT5174_pair16
			OTU 155	1	0	1	0	x	Bacteria, "Bacteroidetes", Flavobacteria, "Flavobacteriales", Flavobacteriaceae, Capnocytophaga	MT5174_pair16
Rothia aeria	Bacteria, "Actinobacteria", Actinobacteria, Actinomycetales, Micrococcaceae, Rothia	0.00640749	Rothia aeria	1	0	3	0	x	Bacteria, "Actinobacteria", Actinobacteria, Actinomycetales, Micrococcaceae, Rothia	MT5174_pair16
			OTU 430	2	0	136	0	0.00742968	Bacteria, "Actinobacteria", Actinobacteria, Actinomycetales, Micrococcaceae, Rothia	MT5131_pair20; MT5174_pair16
Actinomyces lingnae	Bacteria, "Actinobacteria", Actinobacteria, Actinomycetales, Actinomycetaceae, Actinomyces	0.00640749	Actinomyces lingnae	1	0	15	0	x	Bacteria, "Actinobacteria", Actinobacteria, Actinomycetales, Actinomycetaceae, Actinomyces	MT5174_pair16
			OTU 541	2	0	31	0	0.00742968	Bacteria, "Actinobacteria", Actinobacteria, Actinomycetales, Actinomycetaceae, Actinomyces	MT5174_pair16; MT5124_pair6
one OTU only - also significant in OTU level test
OTU 508	Bacteria, Firmicutes, Negativicutes, Selenomonadales, Veillonellaceae, Veillonella	0.00640749	OTU 508	1	1	1	18	0.00742968	Bacteria, Firmicutes, Negativicutes, Selenomonadales, Veillonellaceae, Veillonella	MT2136_pair13; MT5120_pair11
Prevotella oris	Bacteria, "Bacteroidetes", "Bacteroidia", "Bacteroidales", "Prevotellaceae", Prevotella	0.00640749	Prevotella oris	2	0	39	0	0.00742968	Bacteria, "Bacteroidetes", "Bacteroidia", "Bacteroidales", "Prevotellaceae", Prevotella	MT5120_pair11; MT5174_pair16
OTU 440	Bacteria, "Bacteroidetes", "Bacteroidia", "Bacteroidales", "Porphyromonadaceae", Porphyromonas	0.0131709	OTU 440	2	0	13	0	0.0153455	Bacteria, "Bacteroidetes", "Bacteroidia", "Bacteroidales", "Porphyromonadaceae", Porphyromonas	MT5174_pair16; MT5113_pair19
OTU 506	Bacteria, "Proteobacteria", Alphaproteobacteria, Sphingomonadales, Sphingomonadaceae, Sphingomonas	0.00260604	OTU 506	2	0	18	0	0.00311621	Bacteria, "Proteobacteria", Alphaproteobacteria, Sphingomonadales, Sphingomonadaceae, Sphingomonas	MT5124_pair6; MT5176_pair3
OTU 486	Bacteria, "Proteobacteria", Alphaproteobacteria, Rhodobacterales, Rhodobacteraceae, Haematobacter	0.00640749	OTU 486	2	0	25	0	0.00742968	Bacteria, "Proteobacteria", Alphaproteobacteria, Rhodobacterales, Rhodobacteraceae, Haematobacter	MT5131_pair20; MT5120_pair11
OTU 549	Bacteria, TM7, TM7 genera incertae sedis	0.00260604	OTU 549	3	0	18	0	0.00311621	Bacteria, TM7, TM7 genera incertae sedis	MT5174_pair16; MT5124_pair6; MT5113_pair19
OTU 438	Bacteria, "Bacteroidetes", Flavobacteria, "Flavobacteriales", Flavobacteriaceae, Flavobacterium	0.0400429	OTU 438	4	0	11	0	0.046943	Bacteria, "Bacteroidetes", Flavobacteria, "Flavobacteriales", Flavobacteriaceae, Flavobacterium	MT5135_pair7; MT5139_pair4; MT5176_pair3; MT5116_pair14

## Sheet: Supplementary Dataset S4
Supplementary Dataset S4: Clades with cophenetic distances <= 0.05 that were identified as significantly differently abundant between towns.
Clade containing OTU	comon classification	metastats q value	individual OTUs
				samples Tumaco	samples Túquerres	counts Tumaco	counts Túquerres	q values	OTU classification	samples containing OTU
identical clades or subclades also identified as significantly different at lower cophenetic distances
Capnocytophaga gingivalis	Bacteria, "Bacteroidetes", Flavobacteria, "Flavobacteriales", Flavobacteriaceae, Capnocytophaga	0.00611417	Capnocytophaga gingivalis	2	0	33	0	0.00742968	Bacteria, "Bacteroidetes", Flavobacteria, "Flavobacteriales", Flavobacteriaceae, Capnocytophaga	MT5114_pair18; MT5174_pair16
			Capnocytophaga granulosa	1	0	4	0	x	Bacteria, "Bacteroidetes", Flavobacteria, "Flavobacteriales", Flavobacteriaceae, Capnocytophaga	MT5174_pair16
			OTU 155	1	0	1	0	x	Bacteria, "Bacteroidetes", Flavobacteria, "Flavobacteriales", Flavobacteriaceae, Capnocytophaga	MT5174_pair16
Catonella morbi	Bacteria, Firmicutes, Clostridia, Clostridiales, Lachnospiraceae, Catonella	0.0216983	Catonella morbi	1	1	6	1	1	Bacteria, Firmicutes, Clostridia, Clostridiales, Lachnospiraceae, Catonella	MT2136_pair13; MT5174_pair16
			OTU 353	1	0	9	0	x	Bacteria, Firmicutes, Clostridia, Clostridiales, Lachnospiraceae, Catonella	MT5174_pair16
Rothia aeria	Bacteria, "Actinobacteria", Actinobacteria, Actinomycetales, Micrococcaceae, Rothia	0.00611417	Rothia aeria	1	0	3	0	x	Bacteria, "Actinobacteria", Actinobacteria, Actinomycetales, Micrococcaceae, Rothia	MT5174_pair16
			OTU 430	2	0	136	0	0.00742968	Bacteria, "Actinobacteria", Actinobacteria, Actinomycetales, Micrococcaceae, Rothia	MT5131_pair20; MT5174_pair16
OTU 486	Bacteria, "Proteobacteria", Alphaproteobacteria, Rhodobacterales, Rhodobacteraceae	0.00611417	OTU 486	2	0	25	0	0.00742968	Bacteria, "Proteobacteria", Alphaproteobacteria, Rhodobacterales, Rhodobacteraceae, Haematobacter	MT5120_pair11; MT5131_pair20
			OTU 431	1	0	1	0	x	Bacteria, "Proteobacteria", Alphaproteobacteria, Rhodobacterales, Rhodobacteraceae	MT5124_pair6
Leptotrichia wadei	Bacteria, "Fusobacteria", "Fusobacteria", "Fusobacteriales", "Leptotrichiaceae", Leptotrichia	0.0114128	Leptotrichia wadei	1	2	1	16	0.0166226	Bacteria, "Fusobacteria", "Fusobacteria", "Fusobacteriales", "Leptotrichiaceae", Leptotrichia	MT2106_pair20; MT2113_pair16; MT5136_pair2
			OTU 456	1	2	1	3	1	Bacteria, "Fusobacteria", "Fusobacteria", "Fusobacteriales", "Leptotrichiaceae", Leptotrichia	MT2106_pair20; MT2113_pair16; MT5116_pair14
OTU 195	Bacteria, "Actinobacteria", Actinobacteria, Actinomycetales, Streptomycetaceae, Streptomyces	0.0369589	OTU 195	1	0	2	0	x	Bacteria, "Actinobacteria", Actinobacteria, Actinomycetales, Streptomycetaceae, Streptomyces	MT5131_pair20
			OTU 524	4	1	12	1	0.143236	Bacteria, "Actinobacteria", Actinobacteria, Actinomycetales, Streptomycetaceae, Streptomyces	MT2136_pair13; MT5124_pair6; MT5131_pair20; MT5135_pair7; MT5155_pair15
OTU 186	Bacteria, TM7, TM7 genera incertae sedis	0.00611417	OTU 186	0	1	0	1	x	Bacteria, TM7, TM7 genera incertae sedis	MT2129_pair14
			OTU 549	3	0	18	0	0.00311621	Bacteria, TM7, TM7 genera incertae sedis	MT5113_pair19; MT5124_pair6; MT5174_pair16
OTU 283	Bacteria, "Actinobacteria", Actinobacteria, Actinomycetales	0.0069289	OTU 283	1	0	1	0	x	Bacteria, "Actinobacteria", Actinobacteria, Actinomycetales	MT5120_pair11
			OTU 553	1	0	1	0	x	Bacteria, "Actinobacteria", Actinobacteria, Actinomycetales, Actinomycetaceae, Actinomyces	MT5124_pair6
			OTU 392	1	0	12	0	x	Bacteria, "Actinobacteria", Actinobacteria, Actinomycetales, Actinomycetaceae, Actinomyces	MT5174_pair16
OTU 376	Bacteria, Firmicutes, Bacilli, Bacillales, Staphylococcaceae, Staphylococcus	0.00611417	OTU 376	1	0	1	0	x	Bacteria, Firmicutes, Bacilli, Bacillales, Staphylococcaceae, Staphylococcus	MT5117_pair5
			Staphylococcus epidermidis	1	0	14	0	x	Bacteria, Firmicutes, Bacilli, Bacillales, Staphylococcaceae, Staphylococcus	MT5106_pair1
			OTU 566	7	0	4068	0	0.00742968	Bacteria, Firmicutes, Bacilli, Bacillales, Staphylococcaceae, Staphylococcus	MT5101_pair8; MT5105_pair9; MT5106_pair1; MT5116_pair14; MT5117_pair5; MT5119_pair10; MT5120_pair11
one OTU only - also identified as significantly different at OTU level
OTU 506	Bacteria, "Proteobacteria", Alphaproteobacteria, Sphingomonadales, Sphingomonadaceae, Sphingomonas	0.00606144	OTU 506	2	0	18	0	0.00311621	Bacteria, "Proteobacteria", Alphaproteobacteria, Sphingomonadales, Sphingomonadaceae, Sphingomonas	MT5124_pair6; MT5176_pair3
Prevotella oris	Bacteria, "Bacteroidetes", "Bacteroidia", "Bacteroidales", "Prevotellaceae", Prevotella	0.00611417	Prevotella oris	2	0	39	0	0.00742968	Bacteria, "Bacteroidetes", "Bacteroidia", "Bacteroidales", "Prevotellaceae", Prevotella	MT5120_pair11; MT5174_pair16
OTU 508	Bacteria, Firmicutes, Negativicutes, Selenomonadales, Veillonellaceae, Veillonella	0.00611417	OTU 508	1	1	1	18	0.00742968	Bacteria, Firmicutes, Negativicutes, Selenomonadales, Veillonellaceae, Veillonella	MT2136_pair13; MT5120_pair11
OTU 440	Bacteria, "Bacteroidetes", "Bacteroidia", "Bacteroidales", "Porphyromonadaceae", Porphyromonas	0.0114128	OTU 440	2	0	13	0	0.0153455	Bacteria, "Bacteroidetes", "Bacteroidia", "Bacteroidales", "Porphyromonadaceae", Porphyromonas	MT5113_pair19; MT5174_pair16
OTU 438	Bacteria, "Bacteroidetes", Flavobacteria, "Flavobacteriales", Flavobacteriaceae, Flavobacterium	0.0369589	OTU 438	4	0	11	0	0.046943	Bacteria, "Bacteroidetes", Flavobacteria, "Flavobacteriales", Flavobacteriaceae, Flavobacterium	MT5116_pair14; MT5135_pair7; MT5139_pair4; MT5176_pair3

## Sheet: Supplementary Dataset S5
Supplementary Dataset S5: Clades with cophenetic distances <= 0.1 that were identified as significantly differently abundant between towns.
Clade containing OTU	comon classification	metastats q value	individual OTUs
				samples Tumaco	samples Túquerres	counts Tumaco	counts Túquerres	q values	OTU classification	samples containing OTU
more abundant in Tumaco
Capnocytophaga sputigena	Bacteria, "Bacteroidetes", Flavobacteria, "Flavobacteriales", Flavobacteriaceae	0.00571031	Capnocytophaga sputigena	2	0	6	0	0.798146	Bacteria, "Bacteroidetes", Flavobacteria, "Flavobacteriales", Flavobacteriaceae, Capnocytophaga	MT5113_pair19; MT5174_pair16
			Capnocytophaga ochracea	1	0	8	0	x	Bacteria, "Bacteroidetes", Flavobacteria, "Flavobacteriales", Flavobacteriaceae, Capnocytophaga	MT5174_pair16
			OTU 450	1	0	4	0	x	Bacteria, "Bacteroidetes", Flavobacteria, "Flavobacteriales", Flavobacteriaceae, Capnocytophaga	MT5174_pair16
			Capnocytophaga leadbetteri	1	0	29	0	x	Bacteria, "Bacteroidetes", Flavobacteria, "Flavobacteriales", Flavobacteriaceae, Capnocytophaga	MT5174_pair16
			OTU 93	1	0	1	0	x	Bacteria, "Bacteroidetes", Flavobacteria, "Flavobacteriales", Flavobacteriaceae	MT5174_pair16
			OTU 464	1	0	1	0	x	Bacteria, "Bacteroidetes", Flavobacteria, "Flavobacteriales", Flavobacteriaceae, Capnocytophaga	MT5174_pair16
Prevotella disiens	Bacteria, "Bacteroidetes", "Bacteroidia", "Bacteroidales", "Prevotellaceae", Prevotella	0.0398281	Prevotella disiens	1	0	3	0	x	Bacteria, "Bacteroidetes", "Bacteroidia", "Bacteroidales", "Prevotellaceae", Prevotella	MT5174_pair16
			OTU 86	1	0	1	0	x	Bacteria, "Bacteroidetes", "Bacteroidia", "Bacteroidales", "Prevotellaceae", Prevotella	MT5174_pair16
			Prevotella aurantiaca	1	1	1	2	1	Bacteria, "Bacteroidetes", "Bacteroidia", "Bacteroidales", "Prevotellaceae", Prevotella	MT2108_pair1; MT5113_pair19
			Prevotella intermedia	3	1	6	1	1	Bacteria, "Bacteroidetes", "Bacteroidia", "Bacteroidales", "Prevotellaceae", Prevotella	MT2136_pair13; MT5124_pair6; MT5136_pair2; MT5174_pair16
			OTU 342	1	0	7	0	x	Bacteria, "Bacteroidetes", "Bacteroidia", "Bacteroidales", "Prevotellaceae", Prevotella	MT5174_pair16
			OTU 115	1	0	1	0	x	Bacteria, "Bacteroidetes", "Bacteroidia", "Bacteroidales", "Prevotellaceae", Prevotella	MT5174_pair16
Mycoplasma faucium	Bacteria, "Tenericutes", Mollicutes, Mycoplasmatales, Mycoplasmataceae, Mycoplasma	0.0398281	Mycoplasma faucium	2	0	8	0	0.266036	Bacteria, "Tenericutes", Mollicutes, Mycoplasmatales, Mycoplasmataceae, Mycoplasma	MT5113_pair19; MT5120_pair11
			Mycoplasma salivarium	1	0	3	0	x	Bacteria, "Tenericutes", Mollicutes, Mycoplasmatales, Mycoplasmataceae, Mycoplasma	MT5120_pair11
identical clades or subclades also identified as significantly different at lower cophenetic distances
Actinomyces graevenitzii	Bacteria, "Actinobacteria", Actinobacteria, Actinomycetales	0.00571031	Actinomyces graevenitzii	1	0	2	0	x	Bacteria, "Actinobacteria", Actinobacteria, Actinomycetales, Actinomycetaceae, Actinomyces	MT5174_pair16
			OTU 283	1	0	1	0	x	Bacteria, "Actinobacteria", Actinobacteria, Actinomycetales	MT5120_pair11
			OTU 553	1	0	1	0	x	Bacteria, "Actinobacteria", Actinobacteria, Actinomycetales, Actinomycetaceae, Actinomyces	MT5124_pair6
			OTU 392	1	0	12	0	x	Bacteria, "Actinobacteria", Actinobacteria, Actinomycetales, Actinomycetaceae, Actinomyces	MT5174_pair16
			OTU 420	1	0	11	0	x	Bacteria, "Actinobacteria", Actinobacteria, Actinomycetales, Actinomycetaceae, Actinomyces	MT5174_pair16
Capnocytophaga gingivalis	Bacteria, "Bacteroidetes", Flavobacteria, "Flavobacteriales", Flavobacteriaceae, Capnocytophaga	0.00571031	Capnocytophaga gingivalis	2	0	33	0	0.00742968	Bacteria, "Bacteroidetes", Flavobacteria, "Flavobacteriales", Flavobacteriaceae, Capnocytophaga	MT5114_pair18; MT5174_pair16
			Capnocytophaga granulosa	1	0	4	0	x	Bacteria, "Bacteroidetes", Flavobacteria, "Flavobacteriales", Flavobacteriaceae, Capnocytophaga	MT5174_pair16
			OTU 155	1	0	1	0	x	Bacteria, "Bacteroidetes", Flavobacteria, "Flavobacteriales", Flavobacteriaceae, Capnocytophaga	MT5174_pair16
OTU 358	Bacteria, "Bacteroidetes", Flavobacteria, "Flavobacteriales", Flavobacteriaceae, Flavobacterium	0.00571031	OTU 358	1	0	4	0	x	Bacteria, "Bacteroidetes", Flavobacteria, "Flavobacteriales", Flavobacteriaceae, Flavobacterium	MT5139_pair4
			OTU 438	4	0	11	0	0.046943	Bacteria, "Bacteroidetes", Flavobacteria, "Flavobacteriales", Flavobacteriaceae, Flavobacterium	MT5116_pair14; MT5135_pair7; MT5139_pair4; MT5176_pair3
OTU 186	Bacteria, TM7, TM7 genera incertae sedis	0.00571031	OTU 186	0	1	0	1	x	Bacteria, TM7, TM7 genera incertae sedis	MT2129_pair14
			OTU 549	3	0	18	0	0.00311621	Bacteria, TM7, TM7 genera incertae sedis	MT5113_pair19; MT5124_pair6; MT5174_pair16
OTU 486	Bacteria, "Proteobacteria", Alphaproteobacteria, Rhodobacterales, Rhodobacteraceae	0.00571031	OTU 486	2	0	25	0	0.00742968	Bacteria, "Proteobacteria", Alphaproteobacteria, Rhodobacterales, Rhodobacteraceae, Haematobacter	MT5120_pair11; MT5131_pair20
			OTU 431	1	0	1	0	x	Bacteria, "Proteobacteria", Alphaproteobacteria, Rhodobacterales, Rhodobacteraceae	MT5124_pair6
Catonella morbi	Bacteria, Firmicutes, Clostridia, Clostridiales, Lachnospiraceae, Catonella	0.0269256	Catonella morbi	1	1	6	1	1	Bacteria, Firmicutes, Clostridia, Clostridiales, Lachnospiraceae, Catonella	MT2136_pair13; MT5174_pair16
			OTU 353	1	0	9	0	x	Bacteria, Firmicutes, Clostridia, Clostridiales, Lachnospiraceae, Catonella	MT5174_pair16
OTU 195	Bacteria, "Actinobacteria", Actinobacteria, Actinomycetales, Streptomycetaceae, Streptomyces	0.0398281	OTU 195	1	0	2	0	x	Bacteria, "Actinobacteria", Actinobacteria, Actinomycetales, Streptomycetaceae, Streptomyces	MT5131_pair20
			OTU 524	4	1	12	1	0.143236	Bacteria, "Actinobacteria", Actinobacteria, Actinomycetales, Streptomycetaceae, Streptomyces	MT2136_pair13; MT5124_pair6; MT5131_pair20; MT5135_pair7; MT5155_pair15
one OTU only - also identified as significantly different at OTU level
OTU 506	Bacteria, "Proteobacteria", Alphaproteobacteria, Sphingomonadales, Sphingomonadaceae, Sphingomonas	0.00435466	OTU 506	2	0	18	0	0.00311621	Bacteria, "Proteobacteria", Alphaproteobacteria, Sphingomonadales, Sphingomonadaceae, Sphingomonas	MT5124_pair6; MT5176_pair3

## Sheet: CorTestResults
					46	47	49	50
correlated with	OTU identifier	Classification	False discovery rate (FDR)	Spearman's rank correlation rho	OTU counts in sample sets		Number of samples containing OTU
					Tuquerres	Tumaco	Tuquerres	Tumaco
Helicobacteraceae	Actinomyces odontolyticus	Bacteria, "Actinobacteria", Actinobacteria, Actinomycetales, Actinomycetaceae, Actinomyces	0.0141073	-0.60611	22	133	5	7
Helicobacteraceae	OTU 501	Bacteria, "Bacteroidetes", "Bacteroidia", "Bacteroidales", "Prevotellaceae"	0.0489092	-0.523317	5	47	3	3
Helicobacteraceae	Prevotella veroralis	Bacteria, "Bacteroidetes", "Bacteroidia", "Bacteroidales", "Prevotellaceae", Prevotella	0.0348108	-0.554093	5	58	2	5
Helicobacteraceae	Gemella sanguinis	Bacteria, Firmicutes, Bacilli, Bacillales, Bacillales, Incertae Sedis XI, Gemella	0.0270882	-0.568301	16	174	6	7
Helicobacteraceae	OTU 547	Bacteria, Firmicutes, Bacilli, Lactobacillales, Carnobacteriaceae, Granulicatella	0.0348108	-0.553794	143	273	15	10
Helicobacteraceae	Streptococcus australis	Bacteria, Firmicutes, Bacilli, Lactobacillales, Streptococcaceae, Streptococcus	0.0489092	-0.524072	8	21	2	4
Helicobacteraceae	Streptococcus cristatus	Bacteria, Firmicutes, Bacilli, Lactobacillales, Streptococcaceae, Streptococcus	0.0471575	-0.538196	10	24	4	6
Helicobacteraceae	Streptococcus sanguinis	Bacteria, Firmicutes, Bacilli, Lactobacillales, Streptococcaceae, Streptococcus	0.0489092	-0.525765	9	358	3	4
Helicobacteraceae	OTU 560	Bacteria, Firmicutes, Bacilli, Lactobacillales, Streptococcaceae, Streptococcus	0.0489092	-0.526518	3466	486	14	11
Helicobacteraceae	Parvimonas micra	Bacteria, Firmicutes, Clostridia, Clostridiales, Clostridiales, Incertae Sedis XI, Parvimonas	0.00783301	-0.637827	34	52	4	7
Helicobacteraceae	OTU 523	Bacteria, Firmicutes, Clostridia, Clostridiales, Clostridiales, Incertae Sedis XI, Parvimonas	0.0263315	-0.573105	10	34	4	6
Helicobacteraceae	OTU 451	Bacteria, Firmicutes, Clostridia, Clostridiales, Clostridiales, Incertae Sedis XIII, Mogibacterium	0.00783301	-0.628376	47	148	9	7
Helicobacteraceae	OTU 453	Bacteria, Firmicutes, Clostridia, Clostridiales, Lachnospiraceae, Oribacterium	0.0263315	-0.575515	41	97	7	6
Helicobacteraceae	Megasphaera micronuciformis	Bacteria, Firmicutes, Negativicutes, Selenomonadales, Veillonellaceae, Megasphaera	0.0256272	-0.58363	21	131	4	9
Helicobacteraceae	Veillonella dispar	Bacteria, Firmicutes, Negativicutes, Selenomonadales, Veillonellaceae, Veillonella	0.0435346	-0.543641	212	399	10	9
Helicobacteraceae	OTU 572	Bacteria, "Proteobacteria", Betaproteobacteria, Neisseriales, Neisseriaceae, Neisseria	0.0489092	-0.526822	80	325	6	7
Helicobacteraceae	OTU 550	Bacteria, TM7, TM7 genera incertae sedis	0.0489092	-0.533131	13	144	3	4
age	Actinomyces odontolyticus	Bacteria, "Actinobacteria", Actinobacteria, Actinomycetales, Actinomycetaceae, Actinomyces	0.00783301	0.635329	22	133	5	7
Helicobacteraceae	18
age	1
correlated with	OTU identifier	FDR	Spearman's rank correlation rho
Helicobacteraceae	Actinomyces_odontolyticus	0.0141073	-0.60611
Helicobacteraceae	Gemella_sanguinis	0.0270882	-0.568301
Helicobacteraceae	Megasphaera_micronuciformis	0.0256272	-0.58363
Helicobacteraceae	OTU_451	0.00783301	-0.628376
Helicobacteraceae	OTU_453	0.0263315	-0.575515
Helicobacteraceae	OTU_501	0.0489092	-0.523317
Helicobacteraceae	OTU_523	0.0263315	-0.573105
Helicobacteraceae	OTU_547	0.0348108	-0.553794
Helicobacteraceae	OTU_550	0.0489092	-0.533131
Helicobacteraceae	OTU_560	0.0489092	-0.526518
Helicobacteraceae	OTU_572	0.0489092	-0.526822
Helicobacteraceae	Parvimonas_micra	0.00783301	-0.637827
Helicobacteraceae	Prevotella_veroralis	0.0348108	-0.554093
Helicobacteraceae	Streptococcus_australis	0.0489092	-0.524072
Helicobacteraceae	Streptococcus_cristatus	0.0471575	-0.538196
Helicobacteraceae	Streptococcus_sanguinis	0.0489092	-0.525765
Helicobacteraceae	Veillonella_dispar	0.0435346	-0.543641
age	Actinomyces_odontolyticus	0.00783301	0.635329

## Sheet: TuT_B10000_metastats
OTU ID	mean (group 1)	variance (group 1)	standard error (group 1)	mean (group 2)	variance (group 2)	standard error (group 2)	p value	q value	34
OTU 549	0	0	0	0.00012931	1.45373e-07	8.52564e-05	7.6252e-06	0.00311621
OTU 506	0	0	0	0.00012931	1.93179e-07	9.82799e-05	7.6252e-06	0.00311621
Streptococcus gallolyticus	0.00012931	3.34423e-07	0.00012931	0	0	0	7.6252e-06	0.00311621
OTU 515	0	0	0	0.00012931	2.64888e-07	0.000115084	7.6252e-06	0.00311621
OTU 284	0.000122126	2.98297e-07	0.000122126	0	0	0	1.52513e-05	0.00498625
OTU 396	0	0	0	0.000201149	8.09222e-07	0.000201149	9.999e-05	0.00742968
OTU 486	0	0	0	0.000179598	5.45149e-07	0.000165098	9.999e-05	0.00742968
OTU 508	0.00012931	3.34423e-07	0.00012931	7.18391e-06	1.03217e-09	7.18391e-06	7.62565e-05	0.00742968
Streptococcus alactolyticus	0.000237069	1.12403e-06	0.000237069	0	0	0	9.999e-05	0.00742968
OTU 366	0.00106322	2.26087e-05	0.00106322	0	0	0	9.999e-05	0.00742968
OTU 566	0	0	0	0.0292241	0.0169399	0.0291032	9.999e-05	0.00742968
OTU 517	0	0	0	0.00261494	0.000136758	0.00261494	9.999e-05	0.00742968
OTU 541	0	0	0	0.000222701	9.26726e-07	0.000215259	9.999e-05	0.00742968
OTU 507	0.00101293	2.05206e-05	0.00101293	0	0	0	9.999e-05	0.00742968
Neisseria flavescens	0	0	0	0.000811782	1.06656e-05	0.000730261	9.999e-05	0.00742968
Capnocytophaga gingivalis	0	0	0	0.000237069	1.0545e-06	0.000229619	9.999e-05	0.00742968
Capnocytophaga leadbetteri	0	0	0	0.000208333	8.68056e-07	0.000208333	9.999e-05	0.00742968
OTU 362	0	0	0	0.00016523	4.98212e-07	0.000157831	9.999e-05	0.00742968
Prevotella oris	0	0	0	0.000280172	1.33525e-06	0.000258384	9.999e-05	0.00742968
OTU 359	0	0	0	0.000301724	9.42861e-07	0.000217124	9.999e-05	0.00742968
OTU 430	0	0	0	0.000977011	1.8224e-05	0.000954568	9.999e-05	0.00742968
Actinomyces lingnae	0	0	0	0.000107759	2.32238e-07	0.000107759	6.10121e-05	0.00742968
Streptococcus oralis	0	0	0	0.000100575	1.74057e-07	9.3289e-05	0.00012203	0.00831176
Staphylococcus epidermidis	0	0	0	0.000100575	2.02305e-07	0.000100575	0.00012203	0.00831176
OTU 491	0	0	0	9.33908e-05	1.48361e-07	8.61281e-05	0.000244072	0.0153455
OTU 440	0	0	0	9.33908e-05	9.62092e-08	6.93575e-05	0.000244072	0.0153455
Leptotrichia wadei	0.000114943	2.03392e-07	0.000100844	7.18391e-06	1.03217e-09	7.18391e-06	0.000274554	0.0166226
OTU 276	8.62069e-05	1.48633e-07	8.62069e-05	0	0	0	0.000488166	0.0275173
OTU 392	0	0	0	8.62069e-05	1.48633e-07	8.62069e-05	0.000488166	0.0275173
OTU 278	0	0	0	7.9023e-05	1.24893e-07	7.9023e-05	0.00097637	0.046943
OTU 420	0	0	0	7.9023e-05	1.24893e-07	7.9023e-05	0.00097637	0.046943
Neisseria subflava	0	0	0	7.9023e-05	1.24893e-07	7.9023e-05	0.00097637	0.046943
OTU 438	0	0	0	7.9023e-05	3.1454e-08	3.96573e-05	0.00097637	0.046943
Actinomyces meyeri	0	0	0	7.9023e-05	1.24893e-07	7.9023e-05	0.00097637	0.046943
OTU 454	7.18391e-06	1.03217e-09	7.18391e-06	9.33908e-05	8.75172e-08	6.61503e-05	0.00183062	0.0831248
OTU 245	7.18391e-06	1.03217e-09	7.18391e-06	9.33908e-05	3.97114e-08	4.45597e-05	0.00183062	0.0831248
Staphylococcus condimenti	7.18391e-05	1.03217e-07	7.18391e-05	0	0	0	0.00195281	0.0840064
Rothia mucilaginosa	0	0	0	7.18391e-05	5.10653e-08	5.05298e-05	0.00195281	0.0840064
OTU 524	7.18391e-06	1.03217e-09	7.18391e-06	8.62069e-05	5.7367e-08	5.3557e-05	0.00341728	0.143236
Selenomonas noxia	0	0	0	6.46552e-05	8.36058e-08	6.46552e-05	0.00390574	0.152016
Oribacterium sinus	0	0	0	6.46552e-05	4.0146e-08	4.48029e-05	0.00390574	0.152016
OTU 353	0	0	0	6.46552e-05	8.36058e-08	6.46552e-05	0.00390574	0.152016
OTU 373	1.43678e-05	1.95569e-09	9.88861e-06	0.000100575	5.01961e-08	5.00979e-05	0.0041799	0.158903
OTU 545	2.15517e-05	4.94355e-09	1.57219e-05	0.000114943	1.16472e-07	7.63126e-05	0.00442377	0.164352
OTU 403	7.18391e-06	1.03217e-09	7.18391e-06	7.9023e-05	3.1454e-08	3.96573e-05	0.00634661	0.23055
OTU 394	1.43678e-05	1.95569e-09	9.88861e-06	9.33908e-05	1.48361e-07	8.61281e-05	0.00738376	0.262395
Mycoplasma faucium	0	0	0	5.74713e-05	5.0848e-08	5.04222e-05	0.00781171	0.266036
Capnocytophaga ochracea	0	0	0	5.74713e-05	6.60589e-08	5.74713e-05	0.00781171	0.266036
Streptococcus gordonii	7.18391e-06	1.03217e-09	7.18391e-06	7.18391e-05	5.75843e-08	5.36583e-05	0.0117172	0.390898
OTU 445	5.02874e-05	2.01545e-08	3.17447e-05	0	0	0	0.0156238	0.448073
OTU 305	0	0	0	5.02874e-05	5.05764e-08	5.02874e-05	0.0156238	0.448073
OTU 552	0	0	0	5.02874e-05	5.05764e-08	5.02874e-05	0.0156238	0.448073
Leptotrichia hofstadii	0	0	0	5.02874e-05	5.05764e-08	5.02874e-05	0.0156238	0.448073
OTU 262	0	0	0	5.02874e-05	5.05764e-08	5.02874e-05	0.0156238	0.448073
OTU 209	0	0	0	5.02874e-05	2.66735e-08	3.65195e-05	0.0156238	0.448073
OTU 342	0	0	0	5.02874e-05	5.05764e-08	5.02874e-05	0.0156238	0.448073
OTU 574	0	0	0	5.02874e-05	2.01545e-08	3.17447e-05	0.0156238	0.448073
Streptococcus peroris	3.59195e-05	1.71123e-08	2.92509e-05	0.000122126	1.74437e-07	9.33908e-05	0.0168963	0.476212
Mogibacterium timidum	1.43678e-05	4.12868e-09	1.43678e-05	7.9023e-05	1.03163e-07	7.18202e-05	0.0224579	0.6171
OTU 222	4.31034e-05	3.71581e-08	4.31034e-05	0.00012931	3.34423e-07	0.00012931	0.0226501	0.6171
Fusobacterium nucleatum	2.15517e-05	2.77056e-09	1.17698e-05	0.000244253	2.58803e-07	0.000113755	0.0251975	0.675248
OTU 498	0	0	0	4.31034e-05	1.97742e-08	3.14438e-05	0.0312483	0.798146
OTU 435	0	0	0	4.31034e-05	2.62932e-08	3.62582e-05	0.0312483	0.798146
Capnocytophaga sputigena	0	0	0	4.31034e-05	1.76012e-08	2.96658e-05	0.0312483	0.798146
OTU 231	0	0	0	7.18391e-06	1.03217e-09	7.18391e-06	1	1
OTU 182	7.18391e-06	1.03217e-09	7.18391e-06	0	0	0	1	1
OTU 186	7.18391e-06	1.03217e-09	7.18391e-06	0	0	0	1	1
OTU 196	0	0	0	2.87356e-05	7.82277e-09	1.97772e-05	0.124997	1
OTU 256	0	0	0	2.87356e-05	1.65147e-08	2.87356e-05	0.124997	1
OTU 343	0	0	0	7.18391e-06	1.03217e-09	7.18391e-06	1	1
OTU 520	0	0	0	7.18391e-06	1.03217e-09	7.18391e-06	1	1
OTU 537	2.15517e-05	4.94355e-09	1.57219e-05	0.000208333	5.98605e-07	0.000173004	0.30117	1
OTU 550	9.33908e-05	5.49223e-08	5.24034e-05	0.00103448	1.65399e-05	0.000909394	0.338666	1
OTU 457	1.43678e-05	4.12868e-09	1.43678e-05	0.000172414	1.77316e-07	9.41584e-05	0.0492951	1
OTU 360	2.87356e-05	7.82277e-09	1.97772e-05	1.43678e-05	1.95569e-09	9.88861e-06	0.687497	1
OTU 442	2.15517e-05	9.28954e-09	2.15517e-05	2.87356e-05	7.82277e-09	1.97772e-05	1	1
OTU 572	0.000574713	2.25556e-06	0.000335825	0.00233477	9.03766e-05	0.00212575	0.79962	1
OTU 287	2.15517e-05	9.28954e-09	2.15517e-05	0	0	0	0.249997	1
OTU 504	0	0	0	1.43678e-05	1.95569e-09	9.88861e-06	0.499998	1
OTU 546	0.000136494	6.18759e-08	5.56219e-05	0.000280172	2.81348e-07	0.000118606	0.280872	1
OTU 309	0	0	0	7.18391e-06	1.03217e-09	7.18391e-06	1	1
OTU 236	7.18391e-06	1.03217e-09	7.18391e-06	0	0	0	1	1
OTU 101	7.18391e-06	1.03217e-09	7.18391e-06	0	0	0	1	1
OTU 98	0	0	0	7.18391e-06	1.03217e-09	7.18391e-06	1	1
OTU 270	0	0	0	1.43678e-05	4.12868e-09	1.43678e-05	0.499998	1
OTU 275	0	0	0	1.43678e-05	1.95569e-09	9.88861e-06	0.499998	1
OTU 378	0	0	0	7.18391e-06	1.03217e-09	7.18391e-06	1	1
OTU 466	0	0	0	2.15517e-05	9.28954e-09	2.15517e-05	0.249997	1
OTU 456	2.15517e-05	4.94355e-09	1.57219e-05	7.18391e-06	1.03217e-09	7.18391e-06	0.624997	1
OTU 138	0	0	0	7.18391e-06	1.03217e-09	7.18391e-06	1	1
OTU 211	0	0	0	7.18391e-06	1.03217e-09	7.18391e-06	1	1
OTU 38	0	0	0	7.18391e-06	1.03217e-09	7.18391e-06	1	1
OTU 391	0	0	0	2.15517e-05	2.77056e-09	1.17698e-05	0.249997	1
OTU 415	0	0	0	2.15517e-05	9.28954e-09	2.15517e-05	0.249997	1
OTU 468	6.46552e-05	3.3627e-08	4.10043e-05	0.00058908	3.281e-06	0.000405031	0.221478	1
OTU 493	0.000179598	3.34369e-07	0.0001293	0.000639368	3.56908e-06	0.000422438	0.39826	1
OTU 564	2.87356e-05	5.64978e-09	1.68074e-05	0.000150862	2.00947e-07	0.000100237	0.291471	1
Veillonella atypica	0.00186063	1.73589e-05	0.000931635	0.00226293	2.57996e-05	0.00113577	0.735226	1
Veillonella denticariosi	0	0	0	7.18391e-06	1.03217e-09	7.18391e-06	1	1
Veillonella dispar	0.00152299	2.25435e-05	0.00106168	0.00286638	6.04189e-05	0.00173809	0.572343	1
Veillonella parvula	4.31034e-05	1.32552e-08	2.57442e-05	2.15517e-05	9.28954e-09	2.15517e-05	0.507805	1
Veillonella rogosae	8.62069e-05	4.6502e-08	4.82193e-05	0.000862069	8.06832e-06	0.00063515	0.183282	1
OTU 202	0	0	0	2.87356e-05	1.65147e-08	2.87356e-05	0.124997	1
Megasphaera micronuciformis	0.000150862	2.09639e-07	0.000102381	0.000941092	8.2823e-06	0.000643518	0.233877	1
OTU 125	0	0	0	7.18391e-06	1.03217e-09	7.18391e-06	1	1
OTU 460	0	0	0	2.87356e-05	3.47679e-09	1.31848e-05	0.124997	1
Dialister pneumosintes	7.18391e-06	1.03217e-09	7.18391e-06	0	0	0	1	1
OTU 288	0	0	0	1.43678e-05	4.12868e-09	1.43678e-05	0.499998	1
OTU 385	0	0	0	1.43678e-05	4.12868e-09	1.43678e-05	0.499998	1
OTU 39	0	0	0	7.18391e-06	1.03217e-09	7.18391e-06	1	1
OTU 481	3.59195e-05	2.58043e-08	3.59195e-05	9.33908e-05	7.23063e-08	6.01275e-05	0.0962418	1
OTU 567	0	0	0	7.18391e-06	1.03217e-09	7.18391e-06	1	1
OTU 77	0	0	0	7.18391e-06	1.03217e-09	7.18391e-06	1	1
OTU 526	0.000466954	9.31941e-07	0.000215864	0.000833333	4.52547e-06	0.000475682	0.50075	1
Solobacterium moorei	1.43678e-05	4.12868e-09	1.43678e-05	7.18391e-06	1.03217e-09	7.18391e-06	1	1
OTU 375	3.59195e-05	8.42034e-09	2.05187e-05	4.31034e-05	3.71581e-08	4.31034e-05	1	1
Bulleidia extructa	0	0	0	3.59195e-05	1.05933e-08	2.30145e-05	0.0624978	1
Peptostreptococcus stomatis	0.000193966	1.52707e-07	8.73805e-05	0.000632184	1.79793e-06	0.000299828	0.145685	1
Filifactor alocis	7.18391e-06	1.03217e-09	7.18391e-06	1.43678e-05	4.12868e-09	1.43678e-05	1	1
OTU 344	0	0	0	1.43678e-05	4.12868e-09	1.43678e-05	0.499998	1
OTU 467	0	0	0	1.43678e-05	1.95569e-09	9.88861e-06	0.499998	1
OTU 112	0	0	0	7.18391e-06	1.03217e-09	7.18391e-06	1	1
Shuttleworthia satelles	0	0	0	7.18391e-06	1.03217e-09	7.18391e-06	1	1
OTU 453	0.00029454	2.98732e-07	0.000122215	0.000696839	2.95587e-06	0.000384439	0.393761	1
OTU 218	7.18391e-06	1.03217e-09	7.18391e-06	1.43678e-05	4.12868e-09	1.43678e-05	1	1
OTU 241	0	0	0	2.15517e-05	9.28954e-09	2.15517e-05	0.249997	1
OTU 528	3.59195e-05	1.27663e-08	2.52649e-05	0.00016523	2.28762e-07	0.000106949	0.263874	1
OTU 197	2.87356e-05	1.65147e-08	2.87356e-05	0	0	0	0.124997	1
Catonella morbi	7.18391e-06	1.03217e-09	7.18391e-06	4.31034e-05	3.71581e-08	4.31034e-05	0.124995	1
OTU 300	0	0	0	2.15517e-05	9.28954e-09	2.15517e-05	0.249997	1
OTU 308	0	0	0	7.18391e-06	1.03217e-09	7.18391e-06	1	1
OTU 162	0	0	0	7.18391e-06	1.03217e-09	7.18391e-06	1	1
OTU 261	7.18391e-06	1.03217e-09	7.18391e-06	7.18391e-06	1.03217e-09	7.18391e-06	1	1
OTU 91	0	0	0	7.18391e-06	1.03217e-09	7.18391e-06	1	1
[Eubacterium] infirmum	0	0	0	7.18391e-06	1.03217e-09	7.18391e-06	1	1
[Eubacterium] nodatum	1.43678e-05	4.12868e-09	1.43678e-05	2.87356e-05	5.64978e-09	1.68074e-05	0.687497	1
Eubacterium brachy	0	0	0	2.15517e-05	9.28954e-09	2.15517e-05	0.249997	1
OTU 337	3.59195e-05	2.58043e-08	3.59195e-05	0.000237069	6.6336e-07	0.000182121	0.237776	1
OTU 458	7.18391e-06	1.03217e-09	7.18391e-06	0	0	0	1	1
OTU 461	4.31034e-05	1.76012e-08	2.96658e-05	0.000301724	5.93009e-07	0.000172193	0.141086	1
OTU 58	0	0	0	7.18391e-06	1.03217e-09	7.18391e-06	1	1
OTU 451	0.000337644	6.67706e-07	0.000182716	0.00106322	1.27498e-05	0.00079843	0.589541	1
OTU 174	0	0	0	7.18391e-06	1.03217e-09	7.18391e-06	1	1
OTU 523	7.18391e-05	3.15084e-08	3.96915e-05	0.000244253	3.63107e-07	0.000134742	0.282472	1
Parvimonas micra	0.000244253	3.78318e-07	0.000137535	0.000373563	4.72408e-07	0.000153689	0.539646	1
OTU 23	0	0	0	7.18391e-06	1.03217e-09	7.18391e-06	1	1
OTU 405	1.43678e-05	4.12868e-09	1.43678e-05	0	0	0	0.499998	1
OTU 472	0	0	0	7.18391e-06	1.03217e-09	7.18391e-06	1	1
OTU 448	0	0	0	2.15517e-05	4.94355e-09	1.57219e-05	0.249997	1
OTU 12	7.18391e-06	1.03217e-09	7.18391e-06	0	0	0	1	1
OTU 185	2.87356e-05	1.65147e-08	2.87356e-05	0	0	0	0.124997	1
OTU 19	0	0	0	7.18391e-06	1.03217e-09	7.18391e-06	1	1
OTU 243	2.15517e-05	9.28954e-09	2.15517e-05	0	0	0	0.249997	1
OTU 268	0	0	0	7.18391e-06	1.03217e-09	7.18391e-06	1	1
OTU 293	7.18391e-06	1.03217e-09	7.18391e-06	7.18391e-06	1.03217e-09	7.18391e-06	1	1
OTU 294	0	0	0	1.43678e-05	1.95569e-09	9.88861e-06	0.499998	1
OTU 32	7.18391e-06	1.03217e-09	7.18391e-06	0	0	0	1	1
OTU 330	7.18391e-06	1.03217e-09	7.18391e-06	0	0	0	1	1
OTU 331	0	0	0	7.18391e-06	1.03217e-09	7.18391e-06	1	1
OTU 334	0	0	0	7.18391e-06	1.03217e-09	7.18391e-06	1	1
OTU 349	0	0	0	2.15517e-05	4.94355e-09	1.57219e-05	0.249997	1
OTU 379	0	0	0	7.18391e-06	1.03217e-09	7.18391e-06	1	1
OTU 398	7.18391e-06	1.03217e-09	7.18391e-06	0	0	0	1	1
OTU 421	0	0	0	7.18391e-06	1.03217e-09	7.18391e-06	1	1
OTU 422	0	0	0	7.18391e-06	1.03217e-09	7.18391e-06	1	1
OTU 459	0	0	0	1.43678e-05	1.95569e-09	9.88861e-06	0.499998	1
OTU 465	0	0	0	7.18391e-06	1.03217e-09	7.18391e-06	1	1
OTU 482	7.18391e-06	1.03217e-09	7.18391e-06	7.18391e-06	1.03217e-09	7.18391e-06	1	1
OTU 485	0	0	0	2.87356e-05	9.99576e-09	2.23559e-05	0.124997	1
OTU 487	3.59195e-05	2.58043e-08	3.59195e-05	0	0	0	0.0624978	1
OTU 495	0	0	0	7.18391e-06	1.03217e-09	7.18391e-06	1	1
OTU 505	5.02874e-05	5.05764e-08	5.02874e-05	7.18391e-06	1.03217e-09	7.18391e-06	0.0703086	1
OTU 513	0.0141882	0.00401325	0.0141655	0.000344828	1.43722e-06	0.000268069	0.841616	1
OTU 519	1.43678e-05	4.12868e-09	1.43678e-05	0	0	0	0.499998	1
OTU 530	7.18391e-06	1.03217e-09	7.18391e-06	3.59195e-05	1.05933e-08	2.30145e-05	0.218745	1
OTU 554	0.0200072	0.00207351	0.0101821	0.0120115	0.000771341	0.00621024	0.544346	1
OTU 559	5.74713e-05	1.39071e-08	2.63696e-05	0.000287356	8.62677e-07	0.000207687	0.266273	1
OTU 560	0.0248994	0.00933669	0.0216064	0.00349138	5.14566e-05	0.00160401	0.527347	1
OTU 568	0.0255603	0.00154518	0.00878971	0.0341739	0.00338788	0.0130151	0.59704	1
OTU 571	0.00234914	2.83429e-05	0.00119044	0.00467672	6.36784e-05	0.00178435	0.29997	1
OTU 573	0.00066092	1.937e-06	0.000311208	0.00135776	3.71033e-06	0.000430716	0.20398	1
Streptococcus agalactiae	7.18391e-06	1.03217e-09	7.18391e-06	0	0	0	1	1
Streptococcus anginosus	0.000150862	4.55187e-07	0.000150862	7.18391e-06	1.03217e-09	7.18391e-06	0.488051	1
Streptococcus australis	5.74713e-05	5.0848e-08	5.04222e-05	0.000150862	1.85736e-07	9.63681e-05	0.448255	1
Streptococcus cristatus	7.18391e-05	2.28164e-08	3.3776e-05	0.000172414	1.31683e-07	8.11429e-05	0.256674	1
Streptococcus equinus	2.15517e-05	9.28954e-09	2.15517e-05	0	0	0	0.249997	1
Streptococcus infantarius	2.15517e-05	9.28954e-09	2.15517e-05	0	0	0	0.249997	1
Streptococcus infantis	0.000301724	6.01701e-07	0.00017345	0.000632184	4.41639e-06	0.000469914	0.739726	1
Streptococcus intermedius	7.18391e-06	1.03217e-09	7.18391e-06	0	0	0	1	1
Streptococcus lactarius	4.31034e-05	3.71581e-08	4.31034e-05	0.000100575	1.74057e-07	9.3289e-05	0.115305	1
Streptococcus mitis	0.000732759	5.64087e-06	0.000531078	0.00141523	2.0481e-05	0.00101195	0.570743	1
Streptococcus oligofermentans	0	0	0	2.15517e-05	9.28954e-09	2.15517e-05	0.249997	1
Streptococcus parasanguinis	0.000323276	8.3633e-07	0.000204491	0.000897989	5.50826e-06	0.000524798	0.364464	1
Streptococcus pneumoniae	0.000280172	1.26571e-06	0.000251566	0.000617816	4.46571e-06	0.000472531	0.522748	1
Streptococcus pyogenes	0	0	0	7.18391e-06	1.03217e-09	7.18391e-06	1	1
Streptococcus salivarius	2.87356e-05	9.99576e-09	2.23559e-05	6.46552e-05	5.1011e-08	5.0503e-05	0.266834	1
Streptococcus sanguinis	6.46552e-05	4.0146e-08	4.48029e-05	0.00257184	0.000117354	0.00242234	0.227777	1
Streptococcus sinensis	7.18391e-06	1.03217e-09	7.18391e-06	4.31034e-05	1.10823e-08	2.35396e-05	0.124995	1
Streptococcus suis	7.18391e-06	1.03217e-09	7.18391e-06	7.18391e-06	1.03217e-09	7.18391e-06	1	1
Streptococcus thermophilus	7.18391e-06	1.03217e-09	7.18391e-06	0	0	0	1	1
Streptococcus tigurinus	0	0	0	3.59195e-05	1.27663e-08	2.52649e-05	0.0624978	1
Streptococcus vestibularis	7.18391e-06	1.03217e-09	7.18391e-06	2.15517e-05	2.77056e-09	1.17698e-05	0.624997	1
OTU 313	0	0	0	7.18391e-06	1.03217e-09	7.18391e-06	1	1
OTU 341	1.43678e-05	4.12868e-09	1.43678e-05	0	0	0	0.499998	1
Lactobacillus gasseri	0	0	0	2.15517e-05	9.28954e-09	2.15517e-05	0.249997	1
Lactobacillus iners	0	0	0	1.43678e-05	4.12868e-09	1.43678e-05	0.499998	1
OTU 216	1.43678e-05	4.12868e-09	1.43678e-05	0	0	0	0.499998	1
OTU 217	0	0	0	7.18391e-06	1.03217e-09	7.18391e-06	1	1
OTU 219	0	0	0	3.59195e-05	2.58043e-08	3.59195e-05	0.0624978	1
Granulicatella adiacens	7.18391e-06	1.03217e-09	7.18391e-06	0.000143678	3.71581e-07	0.000136305	0.230877	1
Granulicatella elegans	0.000193966	2.13551e-07	0.000103332	0.000201149	4.46332e-07	0.000149387	0.944206	1
OTU 336	1.43678e-05	1.95569e-09	9.88861e-06	0	0	0	0.499998	1
OTU 547	0.0010273	1.50648e-06	0.000274452	0.00196121	2.17631e-05	0.00104315	0.545145	1
Abiotrophia defectiva	0	0	0	7.18391e-06	1.03217e-09	7.18391e-06	1	1
OTU 272	0.000136494	1.46623e-07	8.5622e-05	7.9023e-05	1.24893e-07	7.9023e-05	0.200464	1
OTU 296	0	0	0	7.18391e-06	1.03217e-09	7.18391e-06	1	1
OTU 381	2.15517e-05	4.94355e-09	1.57219e-05	0	0	0	0.249997	1
OTU 178	7.18391e-06	1.03217e-09	7.18391e-06	0	0	0	1	1
OTU 179	0	0	0	7.18391e-06	1.03217e-09	7.18391e-06	1	1
OTU 184	0.00145833	4.25347e-05	0.00145833	7.18391e-06	1.03217e-09	7.18391e-06	0.480252	1
OTU 193	7.18391e-06	1.03217e-09	7.18391e-06	0	0	0	1	1
OTU 376	0	0	0	7.18391e-06	1.03217e-09	7.18391e-06	1	1
OTU 388	0.00238506	0.00011377	0.00238506	7.18391e-06	1.03217e-09	7.18391e-06	0.480252	1
Paenibacillus provencensis	0	0	0	7.18391e-06	1.03217e-09	7.18391e-06	1	1
Gemella haemolysans	0.00176724	2.68953e-05	0.00115964	0.00155172	9.28432e-06	0.000681334	0.909909	1
Gemella morbillorum	5.74713e-05	3.781e-08	4.34799e-05	0.000323276	1.01452e-06	0.000225224	0.245875	1
Gemella palaticanis	0	0	0	7.18391e-06	1.03217e-09	7.18391e-06	1	1
Gemella sanguinis	0.000114943	4.25906e-08	4.61468e-05	0.00125	1.73602e-05	0.000931672	0.187881	1
OTU 402	2.87356e-05	9.99576e-09	2.23559e-05	5.02874e-05	1.58085e-08	2.81145e-05	0.54882	1
OTU 418	2.15517e-05	9.28954e-09	2.15517e-05	1.43678e-05	1.95569e-09	9.88861e-06	1	1
Bacillus pumilus	0	0	0	7.18391e-06	1.03217e-09	7.18391e-06	1	1
OTU 213	0	0	0	7.18391e-06	1.03217e-09	7.18391e-06	1	1
OTU 277	0	0	0	1.43678e-05	4.12868e-09	1.43678e-05	0.499998	1
OTU 297	0	0	0	1.43678e-05	4.12868e-09	1.43678e-05	0.499998	1
OTU 322	0	0	0	2.87356e-05	1.65147e-08	2.87356e-05	0.124997	1
OTU 399	0	0	0	7.18391e-06	1.03217e-09	7.18391e-06	1	1
OTU 510	5.74713e-05	6.60589e-08	5.74713e-05	2.87356e-05	9.99576e-09	2.23559e-05	0.387685	1
OTU 374	0	0	0	3.59195e-05	1.71123e-08	2.92509e-05	0.0624978	1
OTU 230	0	0	0	7.18391e-06	1.03217e-09	7.18391e-06	1	1
OTU 479	1.43678e-05	4.12868e-09	1.43678e-05	7.18391e-06	1.03217e-09	7.18391e-06	1	1
OTU 539	0.0015158	4.23678e-05	0.00145547	0.000890805	4.02786e-06	0.000448768	0.977702	1
OTU 540	0	0	0	7.18391e-06	1.03217e-09	7.18391e-06	1	1
OTU 423	0	0	0	2.87356e-05	7.82277e-09	1.97772e-05	0.124997	1
OTU 503	2.15517e-05	9.28954e-09	2.15517e-05	4.31034e-05	3.71581e-08	4.31034e-05	0.507805	1
OTU 516	7.18391e-06	1.03217e-09	7.18391e-06	4.31034e-05	1.10823e-08	2.35396e-05	0.124995	1
OTU 188	0	0	0	7.18391e-06	1.03217e-09	7.18391e-06	1	1
OTU 215	0	0	0	1.43678e-05	4.12868e-09	1.43678e-05	0.499998	1
OTU 273	7.18391e-06	1.03217e-09	7.18391e-06	5.02874e-05	9.28954e-09	2.15517e-05	0.0703086	1
OTU 428	7.18391e-06	1.03217e-09	7.18391e-06	0	0	0	1	1
OTU 258	0	0	0	2.15517e-05	9.28954e-09	2.15517e-05	0.249997	1
OTU 553	0	0	0	7.18391e-06	1.03217e-09	7.18391e-06	1	1
Mycoplasma salivarium	0	0	0	2.15517e-05	9.28954e-09	2.15517e-05	0.249997	1
OTU 133	0	0	0	7.18391e-06	1.03217e-09	7.18391e-06	1	1
OTU 234	0	0	0	2.87356e-05	1.65147e-08	2.87356e-05	0.124997	1
OTU 363	0	0	0	1.43678e-05	4.12868e-09	1.43678e-05	0.499998	1
OTU 425	7.18391e-06	1.03217e-09	7.18391e-06	0	0	0	1	1
Treponema socranskii	0	0	0	3.59195e-05	1.71123e-08	2.92509e-05	0.0624978	1
Treponema vincentii	0	0	0	7.18391e-06	1.03217e-09	7.18391e-06	1	1
OTU 427	5.02874e-05	3.75384e-08	4.33234e-05	0.000114943	1.44721e-07	8.5065e-05	0.0931262	1
OTU 176	0	0	0	7.18391e-06	1.03217e-09	7.18391e-06	1	1
OTU 26	0	0	0	7.18391e-06	1.03217e-09	7.18391e-06	1	1
OTU 356	1.43678e-05	4.12868e-09	1.43678e-05	4.31034e-05	2.62932e-08	3.62582e-05	0.289055	1
OTU 361	0	0	0	2.87356e-05	7.82277e-09	1.97772e-05	0.124997	1
OTU 329	0	0	0	2.87356e-05	1.65147e-08	2.87356e-05	0.124997	1
Moraxella nonliquefaciens	0	0	0	7.18391e-06	1.03217e-09	7.18391e-06	1	1
OTU 368	0	0	0	7.18391e-06	1.03217e-09	7.18391e-06	1	1
OTU 292	0	0	0	7.18391e-06	1.03217e-09	7.18391e-06	1	1
Legionella nautarum	0	0	0	7.18391e-06	1.03217e-09	7.18391e-06	1	1
OTU 274	0	0	0	7.18391e-06	1.03217e-09	7.18391e-06	1	1
OTU 17	7.18391e-06	1.03217e-09	7.18391e-06	0	0	0	1	1
Helicobacter pylori	0.81268	0.0477956	0.0488854	0.793254	0.0525685	0.0512682	0.79762	1
Helicobacter suis	0	0	0	7.18391e-06	1.03217e-09	7.18391e-06	1	1
OTU 408	0	0	0	7.18391e-06	1.03217e-09	7.18391e-06	1	1
OTU 496	0	0	0	1.43678e-05	1.95569e-09	9.88861e-06	0.499998	1
OTU 512	7.18391e-06	1.03217e-09	7.18391e-06	7.18391e-06	1.03217e-09	7.18391e-06	1	1
OTU 535	7.18391e-06	1.03217e-09	7.18391e-06	7.18391e-06	1.03217e-09	7.18391e-06	1	1
OTU 543	0	0	0	7.18391e-06	1.03217e-09	7.18391e-06	1	1
OTU 563	0.0738865	0.00316905	0.0125878	0.0651868	0.00287541	0.0119904	0.614639	1
OTU 154	0	0	0	7.18391e-06	1.03217e-09	7.18391e-06	1	1
Campylobacter gracilis	2.15517e-05	4.94355e-09	1.57219e-05	0	0	0	0.249997	1
Campylobacter rectus	0	0	0	3.59195e-05	2.58043e-08	3.59195e-05	0.0624978	1
Campylobacter showae	0	0	0	7.18391e-06	1.03217e-09	7.18391e-06	1	1
OTU 429	1.43678e-05	1.95569e-09	9.88861e-06	0	0	0	0.499998	1
OTU 476	0	0	0	1.43678e-05	4.12868e-09	1.43678e-05	0.499998	1
OTU 514	3.59195e-05	1.71123e-08	2.92509e-05	0.000416667	1.88377e-06	0.000306901	0.159884	1
OTU 304	0	0	0	7.18391e-06	1.03217e-09	7.18391e-06	1	1
Neisseria pharyngis	0	0	0	7.18391e-06	1.03217e-09	7.18391e-06	1	1
OTU 183	0	0	0	1.43678e-05	4.12868e-09	1.43678e-05	0.499998	1
OTU 314	0	0	0	1.43678e-05	4.12868e-09	1.43678e-05	0.499998	1
OTU 411	0	0	0	7.18391e-06	1.03217e-09	7.18391e-06	1	1
OTU 475	0	0	0	2.87356e-05	1.65147e-08	2.87356e-05	0.124997	1
Kingella oralis	0	0	0	3.59195e-05	2.58043e-08	3.59195e-05	0.0624978	1
OTU 525	0	0	0	1.43678e-05	4.12868e-09	1.43678e-05	0.499998	1
OTU 118	0	0	0	7.18391e-06	1.03217e-09	7.18391e-06	1	1
OTU 249	0	0	0	7.18391e-06	1.03217e-09	7.18391e-06	1	1
OTU 382	0	0	0	2.15517e-05	9.28954e-09	2.15517e-05	0.249997	1
OTU 323	0	0	0	2.15517e-05	4.94355e-09	1.57219e-05	0.249997	1
Aquabacterium parvum	0	0	0	7.18391e-06	1.03217e-09	7.18391e-06	1	1
OTU 390	0	0	0	7.18391e-06	1.03217e-09	7.18391e-06	1	1
OTU 315	0	0	0	7.18391e-06	1.03217e-09	7.18391e-06	1	1
OTU 171	0	0	0	7.18391e-06	1.03217e-09	7.18391e-06	1	1
OTU 395	0	0	0	1.43678e-05	1.95569e-09	9.88861e-06	0.499998	1
OTU 127	0	0	0	7.18391e-06	1.03217e-09	7.18391e-06	1	1
OTU 148	0	0	0	7.18391e-06	1.03217e-09	7.18391e-06	1	1
OTU 431	0	0	0	7.18391e-06	1.03217e-09	7.18391e-06	1	1
Hyphomicrobium denitrificans	0	0	0	1.43678e-05	4.12868e-09	1.43678e-05	0.499998	1
OTU 494	0	0	0	7.18391e-06	1.03217e-09	7.18391e-06	1	1
OTU 338	0	0	0	2.15517e-05	9.28954e-09	2.15517e-05	0.249997	1
OTU 233	7.18391e-06	1.03217e-09	7.18391e-06	0	0	0	1	1
OTU 269	0	0	0	7.18391e-06	1.03217e-09	7.18391e-06	1	1
OTU 369	0	0	0	3.59195e-05	1.27663e-08	2.52649e-05	0.0624978	1
OTU 250	0	0	0	2.15517e-05	9.28954e-09	2.15517e-05	0.249997	1
OTU 372	0	0	0	1.43678e-05	4.12868e-09	1.43678e-05	0.499998	1
Leptotrichia buccalis	4.31034e-05	3.71581e-08	4.31034e-05	2.15517e-05	9.28954e-09	2.15517e-05	0.507805	1
Leptotrichia shahii	0	0	0	1.43678e-05	1.95569e-09	9.88861e-06	0.499998	1
Leptotrichia trevisanii	7.18391e-06	1.03217e-09	7.18391e-06	0	0	0	1	1
OTU 204	1.43678e-05	4.12868e-09	1.43678e-05	0	0	0	0.499998	1
OTU 544	9.33908e-05	1.74437e-07	9.33908e-05	0.000193966	3.8739e-07	0.000139174	0.494751	1
OTU 282	0	0	0	7.18391e-06	1.03217e-09	7.18391e-06	1	1
OTU 69	7.18391e-06	1.03217e-09	7.18391e-06	0	0	0	1	1
Fusobacterium periodonticum	0	0	0	2.87356e-05	5.64978e-09	1.68074e-05	0.124997	1
OTU 111	7.18391e-06	1.03217e-09	7.18391e-06	0	0	0	1	1
OTU 433	1.43678e-05	4.12868e-09	1.43678e-05	0	0	0	0.499998	1
OTU 477	7.18391e-06	1.03217e-09	7.18391e-06	0	0	0	1	1
OTU 509	4.31034e-05	3.71581e-08	4.31034e-05	5.74713e-05	1.60801e-08	2.8355e-05	0.790522	1
OTU 548	7.18391e-05	8.36602e-08	6.46762e-05	0.00029454	7.5506e-07	0.000194301	0.335566	1
OTU 163	0	0	0	7.18391e-06	1.03217e-09	7.18391e-06	1	1
OTU 380	1.43678e-05	1.95569e-09	9.88861e-06	4.31034e-05	3.71581e-08	4.31034e-05	0.289055	1
OTU 490	5.02874e-05	2.45005e-08	3.50003e-05	1.43678e-05	4.12868e-09	1.43678e-05	0.17968	1
OTU 358	0	0	0	2.87356e-05	1.65147e-08	2.87356e-05	0.124997	1
OTU 100	0	0	0	7.18391e-06	1.03217e-09	7.18391e-06	1	1
Chryseobacterium kwangyangense	0	0	0	1.43678e-05	4.12868e-09	1.43678e-05	0.499998	1
Capnocytophaga granulosa	0	0	0	2.87356e-05	1.65147e-08	2.87356e-05	0.124997	1
OTU 155	0	0	0	7.18391e-06	1.03217e-09	7.18391e-06	1	1
OTU 450	0	0	0	2.87356e-05	1.65147e-08	2.87356e-05	0.124997	1
OTU 464	0	0	0	7.18391e-06	1.03217e-09	7.18391e-06	1	1
OTU 328	7.18391e-06	1.03217e-09	7.18391e-06	7.18391e-06	1.03217e-09	7.18391e-06	1	1
OTU 93	0	0	0	7.18391e-06	1.03217e-09	7.18391e-06	1	1
OTU 50	0	0	0	7.18391e-06	1.03217e-09	7.18391e-06	1	1
Sphingobacterium multivorum	1.43678e-05	4.12868e-09	1.43678e-05	0	0	0	0.499998	1
OTU 96	0	0	0	7.18391e-06	1.03217e-09	7.18391e-06	1	1
OTU 97	0	0	0	7.18391e-06	1.03217e-09	7.18391e-06	1	1
OTU 115	0	0	0	7.18391e-06	1.03217e-09	7.18391e-06	1	1
OTU 264	7.18391e-06	1.03217e-09	7.18391e-06	0	0	0	1	1
OTU 321	0	0	0	1.43678e-05	4.12868e-09	1.43678e-05	0.499998	1
OTU 335	0	0	0	1.43678e-05	4.12868e-09	1.43678e-05	0.499998	1
OTU 367	7.18391e-06	1.03217e-09	7.18391e-06	0	0	0	1	1
OTU 404	1.43678e-05	1.95569e-09	9.88861e-06	3.59195e-05	2.58043e-08	3.59195e-05	0.453119	1
OTU 412	0	0	0	7.18391e-06	1.03217e-09	7.18391e-06	1	1
OTU 417	0	0	0	2.15517e-05	9.28954e-09	2.15517e-05	0.249997	1
OTU 492	0	0	0	2.87356e-05	1.65147e-08	2.87356e-05	0.124997	1
OTU 532	1.43678e-05	4.12868e-09	1.43678e-05	0	0	0	0.499998	1
OTU 551	0.00075431	4.01107e-06	0.000447832	0.00110632	1.44528e-05	0.000850082	0.810019	1
OTU 561	2.87356e-05	1.65147e-08	2.87356e-05	0.000201149	1.81227e-07	9.51912e-05	0.0932907	1
OTU 59	0	0	0	7.18391e-06	1.03217e-09	7.18391e-06	1	1
OTU 83	7.18391e-06	1.03217e-09	7.18391e-06	0	0	0	1	1
OTU 86	0	0	0	7.18391e-06	1.03217e-09	7.18391e-06	1	1
Prevotella aurantiaca	1.43678e-05	4.12868e-09	1.43678e-05	7.18391e-06	1.03217e-09	7.18391e-06	1	1
Prevotella disiens	0	0	0	2.15517e-05	9.28954e-09	2.15517e-05	0.249997	1
Prevotella histicola	6.46552e-05	2.92811e-08	3.82629e-05	0.000387931	2.56869e-06	0.000358378	0.689831	1
Prevotella intermedia	7.18391e-06	1.03217e-09	7.18391e-06	4.31034e-05	1.32552e-08	2.57442e-05	0.124995	1
Prevotella melaninogenica	0.000718391	1.86443e-06	0.000305322	0.00191092	1.18169e-05	0.000768666	0.165383	1
Prevotella micans	0	0	0	2.15517e-05	9.28954e-09	2.15517e-05	0.249997	1
Prevotella multiformis	0	0	0	7.18391e-06	1.03217e-09	7.18391e-06	1	1
Prevotella nanceiensis	5.02874e-05	2.01545e-08	3.17447e-05	0.000905172	8.81604e-06	0.000663929	0.0970903	1
Prevotella nigrescens	7.18391e-05	8.36602e-08	6.46762e-05	6.46552e-05	2.49351e-08	3.53094e-05	1	1
Prevotella oulorum	2.15517e-05	9.28954e-09	2.15517e-05	7.18391e-06	1.03217e-09	7.18391e-06	0.624997	1
Prevotella pallens	0.000387931	1.41701e-06	0.000266177	0.00193966	2.21048e-05	0.0010513	0.153985	1
Prevotella salivae	9.33908e-05	1.09247e-07	7.39078e-05	0.000251437	4.58229e-07	0.000151365	0.291871	1
Prevotella tannerae	2.15517e-05	9.28954e-09	2.15517e-05	6.46552e-05	2.05891e-08	3.20851e-05	0.145987	1
Prevotella veroralis	3.59195e-05	1.27663e-08	2.52649e-05	0.000416667	1.99676e-06	0.000315972	0.133387	1
OTU 232	1.43678e-05	4.12868e-09	1.43678e-05	0	0	0	0.499998	1
OTU 301	7.18391e-06	1.03217e-09	7.18391e-06	0	0	0	1	1
OTU 401	1.43678e-05	4.12868e-09	1.43678e-05	7.18391e-06	1.03217e-09	7.18391e-06	1	1
OTU 497	3.59195e-05	1.71123e-08	2.92509e-05	7.18391e-06	1.03217e-09	7.18391e-06	0.218745	1
OTU 501	3.59195e-05	8.42034e-09	2.05187e-05	0.000337644	1.89762e-06	0.000308027	0.481552	1
OTU 502	7.18391e-06	1.03217e-09	7.18391e-06	0	0	0	1	1
OTU 99	7.18391e-06	1.03217e-09	7.18391e-06	0	0	0	1	1
Tannerella forsythia	2.15517e-05	9.28954e-09	2.15517e-05	1.43678e-05	4.12868e-09	1.43678e-05	1	1
OTU 340	0	0	0	7.18391e-06	1.03217e-09	7.18391e-06	1	1
OTU 416	0	0	0	7.18391e-06	1.03217e-09	7.18391e-06	1	1
OTU 469	0	0	0	7.18391e-06	1.03217e-09	7.18391e-06	1	1
OTU 480	0	0	0	1.43678e-05	4.12868e-09	1.43678e-05	0.499998	1
Porphyromonas catoniae	0	0	0	7.18391e-06	1.03217e-09	7.18391e-06	1	1
Porphyromonas endodontalis	0.000387931	1.31488e-06	0.000256406	0.000811782	5.94807e-06	0.000545347	0.578042	1
Porphyromonas gingivalis	7.18391e-05	1.03217e-07	7.18391e-05	0.000107759	8.0129e-08	6.32965e-05	0.424335	1
OTU 285	0	0	0	1.43678e-05	4.12868e-09	1.43678e-05	0.499998	1
OTU 558	7.18391e-06	1.03217e-09	7.18391e-06	0	0	0	1	1
Cryptobacterium curtum	0	0	0	7.18391e-06	1.03217e-09	7.18391e-06	1	1
OTU 354	0	0	0	1.43678e-05	4.12868e-09	1.43678e-05	0.499998	1
Atopobium parvulum	0.000402299	1.25295e-06	0.000250294	0.000481322	2.14969e-06	0.000327848	0.774323	1
Atopobium rimae	1.43678e-05	4.12868e-09	1.43678e-05	2.15517e-05	4.94355e-09	1.57219e-05	1	1
OTU 65	7.18391e-06	1.03217e-09	7.18391e-06	0	0	0	1	1
OTU 195	0	0	0	1.43678e-05	4.12868e-09	1.43678e-05	0.499998	1
OTU 129	7.18391e-06	1.03217e-09	7.18391e-06	0	0	0	1	1
OTU 307	0	0	0	7.18391e-06	1.03217e-09	7.18391e-06	1	1
OTU 350	0.000179598	7.7956e-08	6.24324e-05	0.000287356	1.58628e-07	8.90585e-05	0.30157	1
Propionibacterium acidifaciens	0	0	0	1.43678e-05	4.12868e-09	1.43678e-05	0.499998	1
OTU 88	0	0	0	7.18391e-06	1.03217e-09	7.18391e-06	1	1
OTU 286	0	0	0	1.43678e-05	1.95569e-09	9.88861e-06	0.499998	1
OTU 310	0	0	0	2.87356e-05	7.82277e-09	1.97772e-05	0.124997	1
OTU 434	3.59195e-05	1.71123e-08	2.92509e-05	4.31034e-05	1.32552e-08	2.57442e-05	1	1
Rothia aeria	0	0	0	2.15517e-05	9.28954e-09	2.15517e-05	0.249997	1
OTU 414	0	0	0	7.18391e-06	1.03217e-09	7.18391e-06	1	1
OTU 409	0	0	0	7.18391e-06	1.03217e-09	7.18391e-06	1	1
Corynebacterium durum	0	0	0	1.43678e-05	1.95569e-09	9.88861e-06	0.499998	1
OTU 562	0	0	0	2.87356e-05	1.65147e-08	2.87356e-05	0.124997	1
Actinomyces cardiffensis	0	0	0	7.18391e-06	1.03217e-09	7.18391e-06	1	1
Actinomyces gerencseriae	7.18391e-06	1.03217e-09	7.18391e-06	0	0	0	1	1
Actinomyces graevenitzii	0	0	0	1.43678e-05	4.12868e-09	1.43678e-05	0.499998	1
Actinomyces israelii	0	0	0	7.18391e-06	1.03217e-09	7.18391e-06	1	1
Actinomyces massiliensis	2.15517e-05	9.28954e-09	2.15517e-05	0	0	0	0.249997	1
Actinomyces odontolyticus	0.000158046	1.01913e-07	7.13839e-05	0.00095546	1.11307e-05	0.000746011	0.331267	1
Actinomyces oris	7.18391e-06	1.03217e-09	7.18391e-06	0	0	0	1	1
OTU 121	0	0	0	7.18391e-06	1.03217e-09	7.18391e-06	1	1
OTU 239	0	0	0	2.15517e-05	9.28954e-09	2.15517e-05	0.249997	1
OTU 470	2.15517e-05	4.94355e-09	1.57219e-05	5.02874e-05	5.05764e-08	5.02874e-05	0.343741	1
OTU 471	0	0	0	2.15517e-05	4.94355e-09	1.57219e-05	0.249997	1
OTU 511	7.18391e-06	1.03217e-09	7.18391e-06	5.02874e-05	2.66735e-08	3.65195e-05	0.0703086	1
OTU 521	3.59195e-05	8.42034e-09	2.05187e-05	0.00033046	1.90376e-06	0.000308525	0.542946	1
OTU 533	2.87356e-05	3.47679e-09	1.31848e-05	0.00101293	1.82085e-05	0.000954163	0.451955	1
OTU 253	0	0	0	1.43678e-05	4.12868e-09	1.43678e-05	0.499998	1
OTU 283	0	0	0	7.18391e-06	1.03217e-09	7.18391e-06	1	1
OTU 169	0	0	0	7.18391e-06	1.03217e-09	7.18391e-06	1	1

## Sheet: Supplementary Dataset S6
Supplementary Dataset S6: OTUs identified as correlated with diagnosis of multifocal atrophic gastritis with intestinal metaplasia, correlated with age, positively correlated with relative abundance of Helicobacteraceae, or correlated with lack of the cag pathogenicity island.
OTU	Classification of OTU	histological diagnosis: correlated with diagnosis of MAG-IM (ground state: NAN)				correlated with age				positively correlated with relative abundance of Helicobacteraceae				correlated with lack of cag PAI
		subsampled, abundance based	subsampled, binary	not subsampled, abundance based		subsampled, abundance based	subsampled, binary	not subsampled, abundance based		subsampled, abundance based	subsampled, binary	not subsampled, abundance based		subsampled, abundance based	subsampled, binary	not subsampled, abundance based
	no. of OTUs correlated	14	0	16		1	1	3		1	0	0		0	0	9
		false discovery rates (fdr)				fdr				fdr				fdr
Actinomyces odontolyticus	Bacteria, "Actinobacteria", Actinobacteria, Actinomycetales, Actinomycetaceae, Actinomyces	1.77378e-05				0.00305376	0.00721676
OTU 521	Bacteria, "Actinobacteria", Actinobacteria, Actinomycetales, Actinomycetaceae, Actinomyces	0.0115289
Streptococcus infantis	Bacteria, Firmicutes, Bacilli, Lactobacillales, Streptococcaceae, Streptococcus	0.012221
OTU 430	Bacteria, "Actinobacteria", Actinobacteria, Actinomycetales, Micrococcaceae, Rothia	0.0153685
Streptococcus sanguinis	Bacteria, Firmicutes, Bacilli, Lactobacillales, Streptococcaceae, Streptococcus	0.0209107		1.88116e-05
Prevotella oris	Bacteria, "Bacteroidetes", "Bacteroidia", "Bacteroidales", "Prevotellaceae", Prevotella	0.0209107		0.0162428
OTU 222	Bacteria, "Bacteroidetes", Flavobacteria, "Flavobacteriales", Flavobacteriaceae	0.0209107		0.0375529
Granulicatella adiacens	Bacteria, Firmicutes, Bacilli, Lactobacillales, Carnobacteriaceae, Granulicatella	0.0209107
OTU 461	Bacteria, Firmicutes, Clostridia, Clostridiales, Eubacteriaceae, Eubacterium	0.0209107
OTU 336	Bacteria, Firmicutes, Bacilli, Lactobacillales, Carnobacteriaceae, Granulicatella	0.034043
Streptococcus salivarius	Bacteria, Firmicutes, Bacilli, Lactobacillales, Streptococcaceae, Streptococcus	0.034043
Mogibacterium timidum	Bacteria, Firmicutes, Clostridia, Clostridiales, Clostridiales, Incertae Sedis XIII, Mogibacterium	0.034043
Catonella morbi	Bacteria, Firmicutes, Clostridia, Clostridiales, Lachnospiraceae, Catonella	0.034043
OTU 218	Bacteria, Firmicutes, Clostridia, Clostridiales, Lachnospiraceae, Moryella	0.0346566
OTU 375	Bacteria, Firmicutes, Erysipelotrichia, Erysipelotrichales, Erysipelotrichaceae, Erysipelotrichaceae incertae sedis			1.88116e-05
OTU 386	Bacteria, "Fusobacteria", "Fusobacteria", "Fusobacteriales"			2.09022e-05
Abiotrophia defectiva	Bacteria, Firmicutes, Bacilli, Lactobacillales, Aerococcaceae, Abiotrophia			0.00448685
OTU 414	Bacteria, "Actinobacteria", Actinobacteria, Actinomycetales, Micrococcaceae			0.00488366
OTU 296	Bacteria, Firmicutes, Bacilli, Lactobacillales, Aerococcaceae, Abiotrophia			0.0107938
OTU 488	Bacteria, "Actinobacteria", Actinobacteria, Actinomycetales, Actinomycetaceae, Actinomyces			0.0162428
OTU 396	Bacteria, "Proteobacteria", Betaproteobacteria, Neisseriales, Neisseriaceae, Neisseria			0.0162428
OTU 492	Bacteria, "Bacteroidetes", "Bacteroidia", "Bacteroidales", "Prevotellaceae", Prevotella			0.0296212
OTU 319	Bacteria, "Proteobacteria", Betaproteobacteria, Burkholderiales, Comamonadaceae, Pelomonas			0.0296212
Neisseria subflava	Bacteria, "Proteobacteria", Betaproteobacteria, Neisseriales, Neisseriaceae, Neisseria			0.0296212
OTU 327	Bacteria, Firmicutes, Bacilli, Lactobacillales, Streptococcaceae, Streptococcus			0.0296212
OTU 420	Bacteria, "Actinobacteria", Actinobacteria, Actinomycetales, Actinomycetaceae, Actinomyces			0.0451063
Anaeroglobus geminatus	Bacteria, Firmicutes, Negativicutes, Selenomonadales, Veillonellaceae, Anaeroglobus			0.0465162
OTU 356	Bacteria, "Proteobacteria", Gammaproteobacteria, Xanthomonadales, Xanthomonadaceae							0.00150922
OTU 329	Bacteria, "Proteobacteria", Gammaproteobacteria, Pseudomonadales, Pseudomonadaceae, Pseudomonas							0.0194777
OTU 551	Bacteria, "Bacteroidetes", "Bacteroidia", "Bacteroidales", "Prevotellaceae", Prevotella							0.0456088
OTU 568	Bacteria, Firmicutes, Bacilli, Lactobacillales, Streptococcaceae, Streptococcus									0.0354931
OTU 470	Bacteria, "Actinobacteria", Actinobacteria, Actinomycetales, Actinomycetaceae, Actinomyces															0.00553198
Actinomyces oris	Bacteria, "Actinobacteria", Actinobacteria, Actinomycetales, Actinomycetaceae, Actinomyces															0.0187558
OTU 249	Bacteria, "Proteobacteria", Betaproteobacteria, Burkholderiales, Comamonadaceae, Variovorax															0.0187558
OTU 566	Bacteria, Firmicutes, Bacilli, Bacillales, Staphylococcaceae, Staphylococcus															0.0187558
OTU 308	Bacteria, Firmicutes, Clostridia, Clostridiales, Lachnospiraceae, Butyrivibrio															0.0187558
OTU 391	Bacteria, Firmicutes, Negativicutes, Selenomonadales, Veillonellaceae, Veillonella															0.0187558
OTU 567	Bacteria, Firmicutes, Negativicutes, Selenomonadales, Veillonellaceae															0.0193317
OTU 289	Bacteria, "Proteobacteria", Alphaproteobacteria, Rhizobiales, Hyphomicrobiaceae, Devosia															0.0341491
OTU 472	Bacteria, Firmicutes, Clostridia															0.0381428

## Sheet: Supplementary Dataset S7
Supplementary Dataset S7: Correlations of histopathology score, abundance of Helicobacteraceae in full dataset, patient age, H. plyori population parameters and cagPAI status
	overall			Tumaco			Túquerres
correlation tests (R cor.test, method = spearman)	p value		n	p value	Spearman's rho	n	p value		n
histopathology score vs. abundance of Helicobacteraceae	not signif.		40	not signif.		20	not signif.		20
histopathology score vs. age	not signif.		40	not signif.		20	not signif.		20
abundance of Helicobacteraceae vs. age	not signif.		40	not signif.		20	not signif.		20
histopathology score vs. propAA1	not signif.		33	0.022	0.534	18	not signif.		15
abundance of Helicobacteraceae vs. proportion of AA1 ancestry	not signif.		33	not signif.		18	not signif.		15
Wilcoxon rank sum test comparing H. pylori populations (R wilcox.test) (1)	p value	hpAfrica1 (n=10)	hpEurope (n=23)	p value	hpAfrica1 (mean +/- stdev; n=9)	hpEurope (mean +/- stdev; n=9)	no p value, as test not applicable (hpAfrica1: n=1; hpEurope: n=14)
histopathology score hpAfrica1 vs hpEurope	not signif.			0.01193	3.130 +/- 0.872	2.481 +/- 0.296	hpAfrica1 value witin range of hpEurope values
% Helicobacteraceae hpAfrica1 vs hpEurope	not signif.			not signif.			hpAfrica1 value witin range of hpEurope values
Comparison of cagPAI status groups (2)	p value	cagPAI- (mean +/- stdev; n=3)	cagPAI+ (mean +/- stdev; n=35)	p value	cagPAI- (mean +/- stdev; n=2)	cagPAI+ (mean +/- stdev; n=17)	no p value, as test not applicable (cagPAI-: n=1, cagPAI+: n=18)
histopathology score in cagPAI+ vs cagPAI- samples	n.a.	2.803 +/- 0.820 (range: 2.33 - 3.75)	3.045 +/- 0.740	n.a.	2.33 +/- 0 (values: 2.33, 2.33)	2.902 +/- 0.731	cagPAI- value within range of cagPAI+ values
abundance of Helicobacteraceae in cagPAI+ vs cagPAI- samples	n.a.	0.706 +/- 0.362 (range: 0.300 - 0.994)	0.913 +/- 0.123	n.a.	0.563 +/- 0.371 (values: 0.300, 0.825)	0.928 +/- 0.082	cagPAI- value within range of cagPAI+ values
Student's t-test with Welch's correction - comparisons beetween towns (3)	p value	Tumaco (mean +/- stdev)	Túquerres (mean +/- stdev)
histopathology scores all samples, Tumaco (n=20) vs Túquerres (n=20)	not signif.
histopathology score hpEurope - Tumaco (n=9) vs Túquerres (n=14)	0.019	2.481 +/- 0.296	2.982 +/- 0.634
histopathology score hpAfrica1 - Tumaco (n=9) vs Túquerres (n=1)	Túquerres value wihin range of Tumaco values
Wilcoxon rank sum test - comparisons beetween towns (1)	p value	Tumaco (mean +/- stdev)	Túquerres (mean +/- stdev)
% Helicobacteraceae all samples, Tumaco (n=20) vs Túquerres (n=20)	not signif.
% Helicobacteraceae hpEurope - Tumaco (n=9) vs Túquerres (n=14)	not signif.
% Helicobacteraceae Africa1 - Tumaco (n=9) vs Túquerres (n=1)	Túquerres value wihin range of Tumaco values
P values above 0.05 were considered not significant.
The numbers of samples in analyses relating to H. plyori populations and to cagPAI status do not add to 40, as the H. pylori population could only be unabiguously assigned to 33 samples and the cagPAI status could only be determined for 38 samples.
(1) The values in at least one of the compared groups do not fit a normal distribution (according to R shapiro.test).
(2) No calculation of p values possible, as most groups are not normally distributed (according to R shapiro.test) and the cagPAI- group does not contain enough values for the Wilcoxon test.
(3) Normally distributed (R shapiro.test), but some groups with unequal variances (Excel F.TEST)

[truncated: 1 more sheets: Supplementary Dataset S8]
